# Supplementary material for: Decision-making process during collective movement initiation in golden snub-nosed monkeys (Rhinopithecus roxellana)
Source: Sci Rep. 2020 Jan 16;10:480. doi: 10.1038/s41598-019-57191-3 (PMC6965115; doi:10.1038/s41598-019-57191-3)
Supplement: Supplementary file 1 — Dataset 1. [file 41598_2019_57191_MOESM1_ESM.csv]

unit	age	sex	lactation	asd	intiator	direction	time	result	cb	cbc	age	sex	lactation	mr	follow	asm	mi	dis	R1	R2	R3	R4	R5
GG	1	1	0	AM	GG	4	12	1	0.6128308	1	1	0	1	1	5	AFB	MJ+I	3	MP+I	MB+I	GGJ1	GG	GGJ2
GG	1	0	1	AFB	MJ+I	6	25	1	0.4453059	0.7266376	1	0	1	1	5	AFB	MJ+I	3	MP+I	MB+I	GGJ1	GG	GGJ2
GG	1	1	0	AM	GG	4	28	1	0.6128308	1	1	0	1	1	2	AFB	MP+I	2	GGJ1	MJ+I	GG	GGJ2	MB+I
GG	1	0	1	AFB	MP+I	6	25	1	0.4274274	0.6974639	1	0	1	0	1	AFB	MB+I	3	GG	MP+I	MJ+I	GGJ1	GGJ2
GG	1	0	1	AFB	MJ+I	3	21	1	0.4453059	0.7266376	1	0	1	0	2	AFB	MJ+I	3	MP+I	MB+I	GGJ1	GG	GGJ2
GG	1	0	1	AFB	MJ+I	5	20	1	0.4453059	0.7266376	1	0	1	1	4	AFB	MB+I	5	GG	MP+I	GGJ1	MJ+I	GGJ2
GG	1	0	1	AFB	MP+I	4	10	1	0.4274274	0.6974639	1	0	1	1	3	AFB	MB+I	4	GG	MP+I	GGJ1	MJ+I	GGJ2
GG	1	0	1	AFB	MJ+I	6	10	1	0.4453059	0.7266376	1	0	1	1	3	AFB	MJ+I	3	MP+I	MB+I	GGJ1	GG	GGJ2
GG	1	0	1	AFB	MJ+I	4	21	1	0.4453059	0.7266376	1	0	1	1	5	AFB	MJ+I	3	MP+I	MB+I	GGJ1	GG	GGJ2
GG	1	1	0	AM	GG	4	20	1	0.6128308	1	1	1	0	1	5	AM	GG	4	MP+I	MJ+I	GGJ1	MB+I	GGJ2
GG	1	1	0	AM	GG	3	10	1	0.6128308	1	1	1	0	1	2	AM	GG	5	MP+I	GGJ1	MB+I	MJ+I	GGJ2
GG	1	1	0	AM	GG	4	21	1	0.6128308	1	1	1	0	1	5	AM	GG	5	MP+I	GGJ1	MB+I	MJ+I	GGJ2
GG	1	0	1	AFB	MB+I	3	46	1	0.3686255	0.6015126	1	0	1	1	3	AFB	MB+I	5	GG	MP+I	MJ+I	GGJ1	GGJ2
GG	1	0	1	AFB	MJ+I	3	25	1	0.4453059	0.7266376	1	0	1	1	4	AFB	MB+I	5	GG	MP+I	MJ+I	GGJ1	GGJ2
GG	1	0	1	AFB	MP+I	3	39	1	0.4274274	0.6974639	1	0	1	0	1	AFB	MB+I	3	GG	MP+I	GGJ1	MJ+I	GGJ2
GG	1	1	0	AM	GG	4	31	1	0.6128308	1	1	1	0	1	5	AM	GG	3	MB+I	MP+I	GGJ1	MJ+I	GGJ2
GG	1	0	1	AFB	MB+I	6	37	1	0.3686255	0.6015126	1	0	1	1	3	AFB	MB+I	5	GG	MP+I	GGJ1	MJ+I	GGJ2
GG	1	1	0	AM	GG	5	33	1	0.6128308	1	1	1	0	1	3	AM	GG	5	MP+I	MJ+I	MB+I	GGJ1	GGJ2
GG	1	0	1	AFB	MJ+I	5	31	1	0.4453059	0.7266376	1	1	0	1	5	AM	GG	1	MP+I	MJ+I	GGJ1	MB+I	GGJ2
GG	1	0	1	AFB	MP+I	6	37	1	0.4274274	0.6974639	1	0	1	1	3	AFB	MB+I	3	GG	MP+I	MJ+I	GGJ1	GGJ2
GG	1	1	0	AM	GG	3	29	1	0.6128308	1	1	1	0	0	1	AM	GG	7	MB+I	GGJ1	MJ+I	MP+I	GGJ2
GG	1	0	1	AFB	MB+I	5	20	1	0.3686255	0.6015126	1	0	1	1	4	AFB	MJ+I	3	MP+I	MB+I	GGJ1	GG	GGJ2
GG	1	0	1	AFB	MB+I	5	20	1	0.3686255	0.6015126	1	0	1	1	3	AFB	MP+I	4	MJ+I	MB+I	GGJ1	GG	GGJ2
GG	1	1	0	AM	GG	5	33	1	0.6128308	1	1	1	0	1	4	AM	GG	10	MB+I	MP+I	GGJ1	MJ+I	GGJ2
GG	1	1	0	AM	GG	5	21	1	0.6128308	1	1	0	1	1	4	AFB	MJ+I	2	MB+I	GG	MP+I	GGJ1	GGJ2
GG	1	0	1	AFB	MJ+I	6	29	1	0.4453059	0.7266376	1	0	1	0	1	AFB	MP+I	5	GGJ1	MJ+I	GG	MB+I	GGJ2
GG	1	0	1	AFB	MJ+I	5	31	1	0.4453059	0.7266376	1	0	1	1	4	AFB	MP+I	5	GGJ1	MJ+I	GG	GGJ2	MB+I
GG	1	1	0	AM	GG	6	39	1	0.6128308	1	1	1	0	1	5	AM	GG	3	MB+I	MP+I	GGJ1	MJ+I	GGJ2
GG	1	1	0	AM	GG	4	36	1	0.6128308	1	1	1	0	1	4	AM	GG	4	MP+I	MJ+I	MB+I	GGJ1	GGJ2
GG	1	0	1	AFB	MJ+I	5	25	1	0.4453059	0.7266376	1	0	1	1	4	AFB	MP+I	4	GGJ1	MJ+I	GG	GGJ2	MB+I
GG	1	0	1	AFB	MJ+I	5	20	1	0.4453059	0.7266376	1	0	1	1	4	AFB	MB+I	7	GG	MP+I	MJ+I	GGJ1	GGJ2
GG	1	0	1	AFB	MJ+I	6	12	1	0.4453059	0.7266376	1	1	0	0	0	AM	GG	3	MB+I	GGJ1	MJ+I	MP+I	GGJ2
GG	1	1	0	AM	GG	5	28	1	0.6128308	1	1	1	0	1	5	AM	GG	4	MB+I	MP+I	GGJ1	MJ+I	GGJ2
GG	1	1	0	AM	GG	6	37	1	0.6128308	1	1	0	1	1	5	AFB	MJ+I	2	MB+I	GG	MP+I	GGJ1	GGJ2
GG	1	0	1	AFB	MJ+I	3	23	1	0.4453059	0.7266376	1	1	0	1	5	AM	GG	3	MB+I	GGJ1	MJ+I	MP+I	GGJ2
GG	1	0	1	AFB	MB+I	6	23	1	0.3686255	0.6015126	1	0	1	1	3	AFB	MJ+I	2	MB+I	GG	MP+I	GGJ1	GGJ2
GG	1	0	1	AFB	MP+I	3	25	1	0.4274274	0.6974639	1	1	0	1	3	AM	GG	4	MB+I	GGJ1	MJ+I	MP+I	GGJ2
GG	1	1	0	AM	GG	3	13	1	0.6128308	1	1	1	0	1	5	AM	GG	5	MP+I	MJ+I	MB+I	GGJ1	GGJ2
GG	1	0	1	AFB	MJ+I	4	21	1	0.4453059	0.7266376	1	0	1	1	4	AFB	MP+I	2	GGJ1	MJ+I	GG	GGJ2	MB+I
GG	1	0	1	AFB	MP+I	5	20	1	0.4274274	0.6974639	1	0	1	1	4	AFB	MP+I	2	MJ+I	MB+I	GGJ1	GG	GGJ2
GG	1	1	0	AM	GG	4	25	1	0.6128308	1	1	1	0	1	4	AM	GG	4	MB+I	GGJ1	MJ+I	MP+I	GGJ2
GG	1	1	0	AM	GG	3	36	1	0.6128308	1	1	1	0	1	3	AM	GG	2	MP+I	MJ+I	MB+I	GGJ1	GGJ2
GG	1	1	0	AM	GG	3	19	1	0.6128308	1	1	1	0	1	5	AM	GG	2	MB+I	MP+I	GGJ1	MJ+I	GGJ2
GG	1	0	1	AFB	MJ+I	5	27	1	0.4453059	0.7266376	1	1	0	1	4	AM	GG	5	MB+I	MP+I	GGJ1	MJ+I	GGJ2
GG	1	0	1	AFB	MJ+I	5	24	1	0.4453059	0.7266376	1	0	1	1	5	AFB	MB+I	1	GG	MP+I	GGJ1	MJ+I	GGJ2
GG	1	0	1	AFB	MJ+I	5	10	1	0.4453059	0.7266376	1	1	0	1	2	AM	GG	4	MP+I	MB+I	GG	GGJ1	GGJ2
GG	1	1	0	AM	GG	6	10	1	0.6128308	1	1	1	0	1	3	AM	GG	4	MP+I	MJ+I	MB+I	GGJ1	GGJ2
GG	1	1	0	AM	GG	6	39	1	0.6128308	1	1	0	1	1	4	AFB	MB+I	3	GG	MP+I	MJ+I	GGJ1	GGJ2
GG	1	0	1	AFB	MB+I	4	36	1	0.3686255	0.6015126	1	1	0	1	4	AM	GG	4	MP+I	MB+I	GG	GGJ1	GGJ2
GG	1	0	1	AFB	MP+I	3	20	1	0.4274274	0.6974639	1	1	0	1	4	AM	GG	4	MP+I	MB+I	GG	GGJ1	GGJ2
GG	1	1	0	AM	GG	3	20	1	0.6128308	1	1	1	0	1	5	AM	GG	7	MP+I	GGJ1	MB+I	MJ+I	GGJ2
GG	1	1	0	AM	GG	3	20	1	0.6128308	1	1	1	0	0	0	AM	GG	1	MP+I	MJ+I	GGJ1	MB+I	GGJ2
GG	1	1	0	AM	GG	5	31	1	0.6128308	1	1	0	1	1	4	AFB	MP+I	4	GG	MJ+I	GGJ1	GGJ2	MB+I
GG	1	1	0	AM	GG	5	38	1	0.6128308	1	1	1	0	1	4	AM	GG	5	MP+I	MJ+I	MB+I	GGJ1	GGJ2
GG	1	1	0	AM	GG	3	27	1	0.6128308	1	1	1	0	1	5	AM	GG	7	MB+I	MP+I	GGJ1	MJ+I	GGJ2
GG	1	1	0	AM	GG	4	23	1	0.6128308	1	1	1	0	1	4	AM	GG	5	MP+I	MJ+I	MB+I	GGJ1	GGJ2
GG	1	1	0	AM	GG	6	19	1	0.6128308	1	1	0	1	0	0	AFB	MP+I	7	MJ+I	MB+I	GGJ1	GG	GGJ2
GG	1	1	0	AM	GG	6	25	1	0.6128308	1	1	1	0	1	3	AM	GG	2	MB+I	MP+I	GGJ1	MJ+I	GGJ2
GG	1	1	0	AM	GG	4	21	1	0.6128308	1	1	1	0	1	4	AM	GG	6	MP+I	MJ+I	GGJ1	MB+I	GGJ2
GG	1	0	1	AFB	MB+I	3	20	1	0.3686255	0.6015126	1	0	1	1	4	AFB	MB+I	4	GG	MP+I	GGJ1	MJ+I	GGJ2
GG	1	1	0	AM	GG	4	10	1	0.6128308	1	1	0	1	1	2	AFB	MB+I	3	GG	MP+I	GGJ1	MJ+I	GGJ2
GG	1	1	0	AM	GG	4	43	1	0.6128308	1	1	1	0	1	5	AM	GG	2	MB+I	MP+I	GGJ1	MJ+I	GGJ2
GG	1	0	1	AFB	MJ+I	3	20	1	0.4453059	0.7266376	1	0	1	1	4	AFB	MB+I	5	MB+I	GG	MP+I	GGJ1	GGJ2
GG	1	1	0	AM	GG	3	10	1	0.6128308	1	1	1	0	1	3	AM	GG	6	MP+I	MJ+I	MB+I	GGJ1	GGJ2
GG	1	1	0	AM	GG	4	20	1	0.6128308	1	1	0	1	1	5	AFB	MB+I	5	MB+I	GG	MP+I	GGJ1	GGJ2
GG	1	1	0	AM	GG	3	23	1	0.6128308	1	1	1	0	1	5	AM	GG	10	MB+I	MP+I	GGJ1	MJ+I	GGJ2
GG	1	0	1	AFB	MJ+I	6	10	1	0.4453059	0.7266376	1	0	1	1	3	AFB	MB+I	5	GG	MP+I	MB+I	GGJ1	GGJ2
GG	1	0	1	AFB	MJ+I	3	20	1	0.4453059	0.7266376	1	0	1	0	0	AFB	MB+I	5	GG	MP+I	MB+I	GGJ1	GGJ2
GG	1	0	1	AFB	MP+I	4	31	1	0.4274274	0.6974639	1	0	1	1	4	AFB	MP+I	1	MJ+I	GGJ1	GGJ2	MB+I	GG
GG	1	1	0	AM	GG	6	20	1	0.6128308	1	1	1	0	1	5	AM	GG	1	MP+I	MJ+I	MB+I	GGJ1	GGJ2
GG	1	1	0	AM	GG	4	31	1	0.6128308	1	1	1	0	1	5	AM	GG	3	MP+I	MJ+I	MB+I	GGJ1	GGJ2
GG	1	1	0	AM	GG	3	20	1	0.6128308	1	1	0	1	0	0	AFB	MP+I	6	GGJ1	MJ+I	GG	GGJ2	MB+I
GG	1	0	1	AFB	MB+I	6	27	1	0.3686255	0.6015126	1	0	1	1	3	AFB	MB+I	5	GG	MP+I	MJ+I	GGJ1	GGJ2
GG	1	1	0	AM	GG	4	27	1	0.6128308	1	1	1	0	1	4	AM	GG	2	MP+I	MJ+I	MB+I	GGJ1	GGJ2
GG	1	1	0	AM	GG	4	20	1	0.6128308	1	1	0	1	1	4	AFB	MP+I	5	GGJ1	GG	MJ+I	GGJ2	MB+I
GG	1	1	0	AM	GG	5	25	1	0.6128308	1	1	1	0	1	4	AM	GG	7	MP+I	MJ+I	MB+I	GGJ1	GGJ2
GG	1	1	0	AM	GG	3	10	1	0.6128308	1	1	1	0	0	0	AM	GG	2	MB+I	MP+I	GGJ1	MJ+I	GGJ2
GG	1	0	1	AFB	MB+I	5	28	1	0.3686255	0.6015126	1	0	1	1	4	AFB	MB+I	6	GG	MP+I	GGJ1	MJ+I	GGJ2
GG	1	1	0	AM	GG	4	21	1	0.6128308	1	1	1	0	1	5	AM	GG	1	MP+I	MB+I	GGJ1	GG	GGJ2
GG	1	1	0	AM	GG	6	20	1	0.6128308	1	1	1	0	1	5	AM	GG	6	MP+I	MJ+I	MB+I	GGJ1	GGJ2
GG	1	0	1	AFB	MJ+I	3	19	1	0.4453059	0.7266376	1	1	0	1	4	AM	GG	1	MP+I	MB+I	GGJ1	GG	GGJ2
GG	1	1	0	AM	GG	4	36	1	0.6128308	1	1	1	0	1	3	AM	GG	10	MP+I	MJ+I	GGJ1	MB+I	GGJ2
GG	1	0	1	AFB	MP+I	3	38	1	0.4274274	0.6974639	1	1	0	1	4	AM	GG	4	MB+I	MP+I	GGJ1	MJ+I	GGJ2
GG	1	1	0	AM	GG	3	36	1	0.6128308	1	1	1	0	1	4	AM	GG	1	MP+I	MB+I	GGJ1	GG	GGJ2
GG	1	0	1	AFB	MJ+I	5	28	1	0.4453059	0.7266376	1	1	0	0	1	AM	GG	1	MP+I	MB+I	GGJ1	GG	GGJ2
GG	1	0	1	AFB	MP+I	4	32	1	0.4274274	0.6974639	1	0	1	1	4	AFB	MP+I	4	GGJ1	MJ+I	GG	GGJ2	MB+I
GG	1	1	0	AM	GG	3	21	1	0.6128308	1	1	1	0	1	4	AM	GG	3	MP+I	MJ+I	GGJ1	MB+I	GGJ2
GG	1	1	0	AM	GG	6	20	1	0.6128308	1	1	0	1	1	3	AFB	MP+I	1	GG	MJ+I	GGJ1	GGJ2	MB+I
GG	1	0	1	AFB	MJ+I	3	20	1	0.4453059	0.7266376	1	1	0	1	4	AM	GG	1	MP+I	MB+I	GGJ1	GG	GGJ2
GG	1	0	1	AFB	MJ+I	4	32	1	0.4453059	0.7266376	1	1	0	1	5	AM	GG	4	MB+I	GGJ1	MJ+I	MP+I	GGJ2
GG	1	0	1	AFB	MP+I	4	38	1	0.4274274	0.6974639	1	0	1	1	4	AFB	MP+I	4	MJ+I	MB+I	GGJ1	GG	GGJ2
GG	1	0	1	AFB	MJ+I	4	37	1	0.4453059	0.7266376	1	0	1	1	4	AFB	MP+I	3	GG	MJ+I	GGJ1	GGJ2	MB+I
GG	1	1	0	AM	GG	6	25	1	0.6128308	1	1	0	1	1	2	AFB	MB+I	4	GG	MP+I	GGJ1	MJ+I	GGJ2
GG	1	1	0	AM	GG	4	20	1	0.6128308	1	1	0	1	1	4	AFB	MB+I	4	GG	MP+I	GGJ1	MJ+I	GGJ2
GG	1	0	1	AFB	MJ+I	5	12	1	0.4453059	0.7266376	1	0	1	1	3	AFB	MP+I	4	MB+I	GGJ1	MP+I	GG	GGJ2
GG	1	0	1	AFB	MP+I	3	10	1	0.4274274	0.6974639	1	1	0	1	4	AM	GG	3	MP+I	MJ+I	MB+I	GGJ1	GGJ2
GG	1	1	0	AM	GG	4	10	1	0.6128308	1	1	0	1	1	5	AFB	MP+I	4	MB+I	GGJ1	MP+I	GG	GGJ2
GG	1	0	1	AFB	MJ+I	6	31	1	0.4453059	0.7266376	1	1	0	0	0	AM	GG	3	MB+I	MP+I	GGJ1	MJ+I	GGJ2
GG	1	1	0	AM	GG	4	46	1	0.6128308	1	1	1	0	1	4	AM	GG	4	MP+I	MJ+I	MB+I	GGJ1	GGJ2
GG	1	0	1	AFB	MJ+I	6	37	1	0.4453059	0.7266376	1	0	1	1	4	AFB	MP+I	4	MB+I	GGJ1	MP+I	GG	GGJ2
GG	1	1	0	AM	GG	3	32	1	0.6128308	1	1	1	0	1	4	AM	GG	3	MP+I	GGJ1	MB+I	MJ+I	GGJ2
GG	1	1	0	AM	GG	4	28	1	0.6128308	1	1	0	1	1	2	AFB	MP+I	4	GG	MJ+I	GGJ1	GGJ2	MB+I
GG	1	1	0	AM	GG	3	21	1	0.6128308	1	1	1	0	0	0	AM	GG	4	MP+I	MJ+I	GGJ1	MB+I	GGJ2
GG	1	0	1	AFB	MP+I	3	21	1	0.4274274	0.6974639	1	1	0	1	5	AM	GG	1	MP+I	MJ+I	MB+I	GGJ1	GGJ2
GG	1	1	0	AM	GG	3	43	1	0.6128308	1	1	0	1	0	0	AFB	MP+I	4	MB+I	GGJ1	MP+I	GG	GGJ2
GG	1	1	0	AM	GG	6	20	1	0.6128308	1	1	1	0	1	4	AM	GG	4	MB+I	GGJ1	MJ+I	MP+I	GGJ2
GG	1	0	1	AFB	MJ+I	5	10	1	0.4453059	0.7266376	1	0	1	1	2	AFB	MP+I	4	GGJ1	GG	MJ+I	MB+I	GGJ2
GG	1	0	1	AFB	MJ+I	3	19	1	0.4453059	0.7266376	1	0	1	1	3	AFB	MP+I	4	MB+I	GGJ1	MP+I	GG	GGJ2
GG	1	1	0	AM	GG	6	25	1	0.6128308	1	1	1	0	1	3	AM	GG	2	MB+I	MP+I	GGJ1	MJ+I	GGJ2
GG	1	1	0	AM	GG	6	23	1	0.6128308	1	1	1	0	1	3	AM	GG	2	MP+I	MJ+I	GGJ1	MB+I	GGJ2
GG	1	0	1	AFB	MJ+I	6	25	1	0.4453059	0.7266376	1	1	0	0	1	AM	GG	4	MP+I	MJ+I	MB+I	GGJ1	GGJ2
GG	1	1	0	AM	GG	5	27	1	0.6128308	1	1	1	0	1	4	AM	GG	6	MB+I	MP+I	GGJ1	MJ+I	GGJ2
GG	1	0	1	AFB	MJ+I	3	10	1	0.4453059	0.7266376	1	0	1	1	3	AFB	MP+I	4	MB+I	GGJ1	MP+I	GG	GGJ2
GG	1	0	1	AFB	MJ+I	6	25	1	0.4453059	0.7266376	1	1	0	1	5	AM	GG	3	MP+I	MB+I	GGJ1	GGJ2	GG
GG	1	1	0	AM	GG	4	12	1	0.6128308	1	1	1	0	1	4	AM	GG	5	MP+I	MJ+I	MB+I	GGJ1	GGJ2
GG	1	0	1	AFB	MJ+I	4	12	1	0.4453059	0.7266376	1	1	0	1	3	AM	GG	3	MP+I	MB+I	GGJ1	GGJ2	GG
GG	1	0	1	AFB	MJ+I	6	21	1	0.4453059	0.7266376	1	1	0	0	0	AM	GG	3	MB+I	MP+I	GGJ1	MJ+I	GGJ2
GG	1	0	1	AFB	MJ+I	4	21	1	0.4453059	0.7266376	1	0	1	1	4	AFB	MB+I	4	GG	MP+I	GGJ1	MJ+I	GGJ2
GG	1	1	0	AM	GG	3	20	1	0.6128308	1	1	1	0	0	1	AM	GG	5	MB+I	GGJ1	MJ+I	MP+I	GGJ2
GG	1	0	1	AFB	MP+I	6	19	1	0.4274274	0.6974639	1	0	1	1	4	AFB	MB+I	3	GG	MP+I	GGJ1	MJ+I	GGJ2
GG	1	0	1	AFB	MJ+I	6	12	1	0.4453059	0.7266376	1	1	0	1	3	AM	GG	3	MB+I	MP+I	GGJ1	MJ+I	GGJ2
GG	1	1	0	AM	GG	5	23	1	0.6128308	1	1	1	0	1	3	AM	GG	4	MP+I	MJ+I	MB+I	GGJ1	GGJ2
GG	1	1	0	AM	GG	3	36	1	0.6128308	1	1	1	0	1	3	AM	GG	10	MP+I	MJ+I	MB+I	GGJ1	GGJ2
GG	1	1	0	AM	GG	4	21	1	0.6128308	1	1	0	1	1	4	AFB	MP+I	5	GGJ1	GG	MJ+I	MB+I	GGJ2
GG	1	0	1	AFB	MJ+I	5	29	1	0.4453059	0.7266376	1	0	1	1	4	AFB	MB+I	7	MB+I	GG	MP+I	GGJ1	GGJ2
GG	1	1	0	AM	GG	5	37	1	0.6128308	1	1	1	0	0	0	AM	GG	5	MP+I	GGJ1	MB+I	MJ+I	GGJ2
GG	1	1	0	AM	GG	3	25	1	0.6128308	1	1	1	0	1	5	AM	GG	3	MB+I	GGJ1	MJ+I	MP+I	GGJ2
GG	1	0	1	AFB	MJ+I	3	39	1	0.4453059	0.7266376	1	0	1	0	1	AFB	MB+I	5	GG	MP+I	GGJ1	MJ+I	GGJ2
GG	1	1	0	AM	GG	4	23	1	0.6128308	1	1	1	0	1	5	AM	GG	10	MP+I	MJ+I	MB+I	GGJ1	GGJ2
GG	1	0	1	AFB	MP+I	3	23	1	0.4274274	0.6974639	1	0	1	1	4	AFB	MB+I	5	GG	MP+I	MJ+I	GGJ1	GGJ2
GG	1	1	0	AM	GG	6	20	1	0.6128308	1	1	0	1	1	4	AFB	MB+I	2	GG	MP+I	MJ+I	GGJ1	GGJ2
GG	1	0	1	AFB	MB+I	3	21	1	0.3686255	0.6015126	1	0	1	1	4	AFB	MP+I	6	MJ+I	MB+I	GG	GGJ1	GGJ2
DG	1	0	1	AFB	HN+I	3	24	1	0.3727286	0.7372577	1	1	0	1	4	AM	DG	7	ZM+I	HN+I	CHM+I	HEM	DGJ2	DGJ1	DGSA1	DGSA2	DGJ3
DG	1	0	0	AFN	HEM	5	57	1	0.3257082	0.6442512	1	1	0	1	3	AM	DG	7	ZM+I	HN+I	CHM+I	HEM	DGSA1	DGSA2	DGJ3	DGJ1	DGJ2
DG	1	1	0	AM	DG	3	64	1	0.5055608	1	1	1	0	1	4	AM	DG	3	ZM+I	HN+I	CHM+I	HEM	DGJ3	DGJ2	DGSA1	DGJ1	DGSA2
DG	1	0	1	AFB	HN+I	6	32	1	0.3727286	0.7372577	1	0	1	1	4	AFB	ZM+I	3	DG	HN+I	CHM+I	HEM	DGJ2	DGJ1	DGSA2	DGSA1	DGJ3
DG	1	0	1	AFB	ZM+I	5	57	1	0.3874993	0.7664743	1	0	1	1	3	AFB	ZM+I	3	DGJ1	HN+I	CHM+I	HEM	DGSA1	DGSA2	DGJ2	DGJ3	DG
DG	1	0	1	AFB	HN+I	7	13	1	0.3727286	0.7372577	1	1	0	1	5	AM	DG	5	ZM+I	HN+I	CHM+I	HEM	DGJ3	DGJ2	DGSA1	DGJ1	DGSA2
DG	1	1	0	AM	DG	3	8	1	0.5055608	1	1	1	0	1	5	AM	DG	3	ZM+I	HN+I	CHM+I	HEM	DGSA1	DGSA2	DGJ3	DGJ1	DGJ2
DG	1	0	1	AFB	HN+I	7	22	1	0.3727286	0.7372577	1	1	0	0	1	AM	DG	3	ZM+I	HN+I	CHM+I	HEM	DGJ2	DGJ1	DGSA2	DGJ3	DGSA1
DG	1	0	1	AFB	HN+I	4	8	1	0.3727286	0.7372577	1	1	0	1	5	AM	DG	7	ZM+I	HN+I	CHM+I	HEM	DGJ3	DGJ2	DGSA1	DGJ1	DGSA2
DG	1	0	1	AFB	ZM+I	3	22	1	0.3874993	0.7664743	1	1	0	1	4	AM	DG	4	ZM+I	HN+I	CHM+I	HEM	DGJ2	DGJ1	DGSA2	DGJ3	DGSA1
DG	1	0	1	AFB	ZM+I	7	14	1	0.3874993	0.7664743	1	0	1	1	4	AFB	ZM+I	8	DG	HN+I	CHM+I	HEM	DGJ2	DGJ1	DGSA2	DGSA1	DGJ3
DG	1	0	0	AFN	HEM	6	63	1	0.3257082	0.6442512	1	1	0	1	3	AM	DG	5	ZM+I	HN+I	CHM+I	HEM	DGJ2	DGJ1	DGSA2	DGJ3	DGSA1
DG	1	1	0	AM	DG	4	29	1	0.5055608	1	1	1	0	1	4	AM	DG	7	ZM+I	HN+I	CHM+I	HEM	DGJ2	DGJ1	DGSA2	DGJ3	DGSA1
DG	1	1	0	AM	DG	6	57	1	0.5055608	1	1	1	0	1	3	AM	DG	3	ZM+I	HN+I	CHM+I	HEM	DGJ2	DGJ1	DGSA2	DGJ3	DGSA1
DG	1	0	1	AFB	HN+I	4	26	1	0.3727286	0.7372577	1	0	1	1	4	AFB	ZM+I	5	DGSA1	HN+I	CHM+I	HEM	DGJ3	DGJ1	DG	DGSA2	DGJ2
DG	1	0	0	AFN	HEM	3	8	1	0.3257082	0.6442512	1	1	0	1	4	AM	DG	3	ZM+I	HN+I	CHM+I	HEM	DGJ3	DGJ2	DGSA1	DGSA2	DGJ1
DG	1	1	0	AM	DG	4	26	1	0.5055608	1	1	1	0	1	4	AM	DG	4	ZM+I	HN+I	CHM+I	HEM	DGJ3	DGJ2	DGSA1	DGSA2	DGJ1
DG	1	1	0	AM	DG	3	55	1	0.5055608	1	1	1	0	1	3	AM	DG	7	ZM+I	HN+I	CHM+I	HEM	DGJ2	DGJ1	DGSA1	DGSA2	DGJ3
DG	1	0	1	AFB	ZM+I	6	22	1	0.3874993	0.7664743	1	1	0	1	5	AM	DG	7	ZM+I	HN+I	CHM+I	HEM	DGJ3	DGJ2	DGSA1	DGJ1	DGSA2
DG	1	1	0	AM	DG	4	55	1	0.5055608	1	1	1	0	1	5	AM	DG	8	ZM+I	HN+I	CHM+I	HEM	DGJ2	DGJ1	DGSA2	DGJ3	DGSA1
DG	1	0	1	AFB	HN+I	6	13	1	0.3727286	0.7372577	1	1	0	1	4	AM	DG	5	ZM+I	HN+I	CHM+I	HEM	DGSA1	DGSA2	DGJ3	DGJ1	DGJ2
DG	1	0	1	AFB	HN+I	4	35	1	0.3727286	0.7372577	1	1	0	1	5	AM	DG	3	ZM+I	HN+I	CHM+I	HEM	DGJ3	DGJ2	DGSA1	DGSA2	DGJ1
DG	1	0	1	AFB	HN+I	3	24	1	0.3727286	0.7372577	1	1	0	1	3	AM	DG	7	ZM+I	HN+I	CHM+I	HEM	DGSA1	DGSA2	DGJ3	DGJ1	DGJ2
DG	1	1	0	AM	DG	5	24	1	0.5055608	1	1	1	0	1	5	AM	DG	7	ZM+I	HN+I	CHM+I	HEM	DGJ2	DGJ1	DGSA1	DGSA2	DGJ3
DG	1	0	0	AFN	HEM	6	23	1	0.3257082	0.6442512	1	1	0	1	4	AM	DG	5	ZM+I	HN+I	CHM+I	HEM	DGJ3	DGJ2	DGSA1	DGJ1	DGSA2
DG	1	0	0	AFN	HEM	7	24	1	0.3257082	0.6442512	1	1	0	1	4	AM	DG	3	ZM+I	HN+I	CHM+I	HEM	DGJ2	DGJ1	DGSA2	DGJ3	DGSA1
DG	1	0	0	AFN	HEM	6	33	1	0.3257082	0.6442512	1	1	0	1	3	AM	DG	4	ZM+I	HN+I	CHM+I	HEM	DGJ3	DGJ2	DGSA1	DGSA2	DGJ1
DG	1	0	0	AFN	HEM	4	26	1	0.3257082	0.6442512	1	0	1	1	5	AFB	ZM+I	7	DGJ1	HN+I	CHM+I	HEM	DGSA1	DGSA2	DGJ2	DGJ3	DG
DG	1	0	1	AFB	ZM+I	4	10	1	0.3874993	0.7664743	1	1	0	1	5	AM	DG	3	ZM+I	HN+I	CHM+I	HEM	DGJ2	DGJ1	DGSA1	DGSA2	DGJ3
DG	1	0	1	AFB	HN+I	6	14	1	0.3727286	0.7372577	1	1	0	1	5	AM	DG	10	ZM+I	HN+I	CHM+I	HEM	DGSA1	DGSA2	DGJ3	DGJ1	DGJ2
DG	1	0	0	AFN	HEM	5	55	1	0.3257082	0.6442512	1	1	0	1	4	AM	DG	7	ZM+I	HN+I	CHM+I	HEM	DGJ2	DGJ1	DGSA2	DGJ3	DGSA1
DG	1	0	1	AFB	ZM+I	6	56	1	0.3874993	0.7664743	1	1	0	1	4	AM	DG	3	ZM+I	HN+I	CHM+I	HEM	DGJ2	DGJ1	DGSA1	DGSA2	DGJ3
DG	1	0	1	AFB	HN+I	5	18	1	0.3727286	0.7372577	1	1	0	1	5	AM	DG	4	ZM+I	HN+I	CHM+I	HEM	DGJ3	DGJ2	DGSA1	DGJ1	DGSA2
DG	1	0	1	AFB	ZM+I	4	58	1	0.3874993	0.7664743	1	1	0	1	3	AM	DG	5	ZM+I	HN+I	CHM+I	HEM	DGJ2	DGJ1	DGSA2	DGJ3	DGSA1
DG	1	0	1	AFB	ZM+I	7	55	1	0.3874993	0.7664743	1	1	0	0	0	AM	DG	3	ZM+I	HN+I	CHM+I	HEM	DGJ3	DGJ2	DGSA1	DGSA2	DGJ1
DG	1	1	0	AM	DG	4	21	1	0.5055608	1	1	1	0	1	3	AM	DG	7	ZM+I	HN+I	CHM+I	HEM	DGJ2	DGJ1	DGSA1	DGSA2	DGJ3
DG	1	0	1	AFB	HN+I	4	18	1	0.3727286	0.7372577	1	1	0	1	3	AM	DG	7	ZM+I	HN+I	CHM+I	HEM	DGSA1	DGSA2	DGJ3	DGJ1	DGJ2
DG	1	1	0	AM	DG	4	29	1	0.5055608	1	1	1	0	1	4	AM	DG	3	ZM+I	HN+I	CHM+I	HEM	DGSA1	DGSA2	DGJ3	DGJ1	DGJ2
DG	1	0	1	AFB	ZM+I	4	22	1	0.3874993	0.7664743	1	1	0	1	2	AM	DG	3	ZM+I	HN+I	CHM+I	HEM	DGJ2	DGJ1	DGSA1	DGSA2	DGJ3
DG	1	1	0	AM	DG	5	10	1	0.5055608	1	1	1	0	1	4	AM	DG	4	ZM+I	HN+I	CHM+I	HEM	DGSA1	DGSA2	DGJ3	DGJ1	DGJ2
DG	1	1	0	AM	DG	5	13	1	0.5055608	1	1	1	0	1	4	AM	DG	7	ZM+I	HN+I	CHM+I	HEM	DGJ2	DGJ1	DGSA1	DGSA2	DGJ3
DG	1	0	1	AFB	HN+I	4	18	1	0.3727286	0.7372577	1	1	0	1	4	AM	DG	7	ZM+I	HN+I	CHM+I	HEM	DGJ3	DGJ2	DGSA1	DGJ1	DGSA2
DG	1	0	1	AFB	HN+I	3	64	1	0.3727286	0.7372577	1	1	0	1	3	AM	DG	3	ZM+I	HN+I	CHM+I	HEM	DGJ3	DGJ2	DGSA1	DGJ1	DGSA2
DG	1	0	1	AFB	HN+I	5	26	1	0.3727286	0.7372577	1	1	0	1	4	AM	DG	5	ZM+I	HN+I	CHM+I	HEM	DGSA1	DGSA2	DGJ3	DGJ1	DGJ2
DG	1	0	1	AFB	ZM+I	6	26	1	0.3874993	0.7664743	1	1	0	1	4	AM	DG	7	ZM+I	HN+I	CHM+I	HEM	DGSA1	DGSA2	DGJ3	DGJ1	DGJ2
DG	1	0	0	AFN	HEM	7	26	1	0.3257082	0.6442512	1	1	0	1	4	AM	DG	4	ZM+I	HN+I	CHM+I	HEM	DGSA1	DGSA2	DGJ3	DGJ1	DGJ2
DG	1	0	1	AFB	HN+I	5	35	1	0.3727286	0.7372577	1	1	0	1	5	AM	DG	7	ZM+I	HN+I	CHM+I	HEM	DGSA1	DGSA2	DGJ3	DGJ1	DGJ2
DG	1	0	0	AFN	HEM	3	21	1	0.3257082	0.6442512	1	1	0	1	4	AM	DG	3	ZM+I	HN+I	CHM+I	HEM	DGJ3	DGJ2	DGSA1	DGJ1	DGSA2
DG	1	0	0	AFN	HEM	6	23	1	0.3257082	0.6442512	1	1	0	0	0	AM	DG	7	ZM+I	HN+I	CHM+I	HEM	DGJ3	DGJ2	DGSA1	DGSA2	DGJ1
DG	1	1	0	AM	DG	7	8	1	0.5055608	1	1	1	0	1	5	AM	DG	4	ZM+I	HN+I	CHM+I	HEM	DGJ3	DGJ2	DGSA1	DGJ1	DGSA2
DG	1	0	1	AFB	HN+I	4	57	1	0.3727286	0.7372577	1	1	0	1	3	AM	DG	7	ZM+I	HN+I	CHM+I	HEM	DGSA1	DGSA2	DGJ3	DGJ1	DGJ2
DG	1	1	0	AM	DG	4	24	1	0.5055608	1	1	1	0	1	4	AM	DG	5	ZM+I	HN+I	CHM+I	HEM	DGJ3	DGJ2	DGSA1	DGSA2	DGJ1
DG	1	0	1	AFB	HN+I	4	35	1	0.3727286	0.7372577	1	1	0	1	5	AM	DG	5	ZM+I	HN+I	CHM+I	HEM	DGSA1	DGSA2	DGJ3	DGJ1	DGJ2
DG	1	1	0	AM	DG	6	25	1	0.5055608	1	1	1	0	1	2	AM	DG	3	ZM+I	HN+I	CHM+I	HEM	DGJ2	DGJ1	DGSA1	DGSA2	DGJ3
DG	1	1	0	AM	DG	7	21	1	0.5055608	1	1	1	0	1	4	AM	DG	3	ZM+I	HN+I	CHM+I	HEM	DGSA1	DGSA2	DGJ3	DGJ1	DGJ2
DG	1	0	1	AFB	HN+I	4	22	1	0.3727286	0.7372577	1	1	0	1	5	AM	DG	4	ZM+I	HN+I	CHM+I	HEM	DGJ3	DGJ2	DGSA1	DGSA2	DGJ1
DG	1	0	1	AFB	ZM+I	3	35	1	0.3874993	0.7664743	1	1	0	1	4	AM	DG	4	ZM+I	HN+I	CHM+I	HEM	DGJ3	DGJ2	DGSA1	DGJ1	DGSA2
DG	1	0	0	AFN	HEM	6	8	1	0.3257082	0.6442512	1	0	1	1	3	AFB	ZM+I	4	DG	HN+I	CHM+I	HEM	DGJ2	DGJ1	DGSA2	DGSA1	DGJ3
DG	1	0	1	AFB	HN+I	7	20	1	0.3727286	0.7372577	1	1	0	1	3	AM	DG	3	ZM+I	HN+I	CHM+I	HEM	DGSA1	DGSA2	DGJ3	DGJ1	DGJ2
DG	1	0	1	AFB	CHM+I	6	22	1	0.3416494	0.675783	1	1	0	1	4	AM	DG	8	ZM+I	HN+I	CHM+I	HEM	DGJ2	DGJ1	DGSA1	DGSA2	DGJ3
DG	1	1	0	AM	DG	7	18	1	0.5055608	1	1	1	0	1	4	AM	DG	4	ZM+I	HN+I	CHM+I	HEM	DGJ3	DGJ2	DGSA1	DGJ1	DGSA2
DG	1	0	1	AFB	ZM+I	5	22	1	0.3874993	0.7664743	1	1	0	1	4	AM	DG	3	ZM+I	HN+I	CHM+I	HEM	DGJ3	DGJ2	DGSA1	DGSA2	DGJ1
DG	1	0	1	AFB	HN+I	6	56	1	0.3727286	0.7372577	1	1	0	1	4	AM	DG	7	ZM+I	HN+I	CHM+I	HEM	DGJ3	DGJ2	DGSA1	DGJ1	DGSA2
DG	1	0	1	AFB	CHM+I	7	8	1	0.3416494	0.675783	1	1	0	1	4	AM	DG	3	ZM+I	HN+I	CHM+I	HEM	DGJ2	DGJ1	DGSA2	DGJ3	DGSA1
DG	1	0	0	AFN	HEM	4	63	1	0.3257082	0.6442512	1	0	1	1	3	AFB	ZM+I	3	DG	HN+I	CHM+I	HEM	DGJ2	DGJ1	DGSA2	DGSA1	DGJ3
DG	1	1	0	AM	DG	7	22	1	0.5055608	1	1	1	0	1	5	AM	DG	10	ZM+I	HN+I	CHM+I	HEM	DGJ2	DGJ1	DGSA2	DGJ3	DGSA1
DG	1	0	1	AFB	ZM+I	5	24	1	0.3874993	0.7664743	1	0	1	0	1	AFB	ZM+I	8	DGSA1	HN+I	CHM+I	HEM	DGJ3	DGJ1	DG	DGSA2	DGJ2
DG	1	1	0	AM	DG	3	8	1	0.5055608	1	1	1	0	0	0	AM	DG	7	ZM+I	HN+I	CHM+I	HEM	DGJ2	DGJ1	DGSA1	DGSA2	DGJ3
DG	1	0	0	AFN	HEM	3	20	1	0.3257082	0.6442512	1	1	0	0	1	AM	DG	8	ZM+I	HN+I	CHM+I	HEM	DGSA1	DGSA2	DGJ3	DGJ1	DGJ2
DG	1	0	1	AFB	HN+I	4	23	1	0.3727286	0.7372577	1	1	0	0	0	AM	DG	7	ZM+I	HN+I	CHM+I	HEM	DGJ2	DGJ1	DGSA2	DGJ3	DGSA1
DG	1	0	1	AFB	HN+I	7	10	1	0.3727286	0.7372577	1	0	1	1	5	AFB	ZM+I	4	DG	HN+I	CHM+I	HEM	DGJ2	DGJ1	DGSA2	DGSA1	DGJ3
DG	1	1	0	AM	DG	7	20	1	0.5055608	1	1	1	0	1	5	AM	DG	5	ZM+I	HN+I	CHM+I	HEM	DGJ2	DGJ1	DGSA2	DGJ3	DGSA1
DG	1	0	1	AFB	ZM+I	6	20	1	0.3874993	0.7664743	1	1	0	1	4	AM	DG	10	ZM+I	HN+I	CHM+I	HEM	DGJ3	DGJ2	DGSA1	DGSA2	DGJ1
DG	1	0	0	AFN	HEM	6	25	1	0.3257082	0.6442512	1	1	0	1	4	AM	DG	4	ZM+I	HN+I	CHM+I	HEM	DGJ3	DGJ2	DGSA1	DGSA2	DGJ1
DG	1	1	0	AM	DG	4	18	1	0.5055608	1	1	0	1	1	4	AFB	ZM+I	5	DGSA1	HN+I	CHM+I	HEM	DGJ3	DGJ1	DG	DGSA2	DGJ2
DG	1	0	1	AFB	HN+I	3	10	1	0.3727286	0.7372577	1	0	1	1	3	AFB	ZM+I	4	DGSA1	HN+I	CHM+I	HEM	DGJ3	DGJ1	DG	DGSA2	DGJ2
DG	1	0	0	AFN	HEM	6	14	1	0.3257082	0.6442512	1	1	0	1	4	AM	DG	7	ZM+I	HN+I	CHM+I	HEM	DGJ2	DGJ1	DGSA2	DGJ3	DGSA1
DG	1	0	1	AFB	HN+I	7	10	1	0.3727286	0.7372577	1	1	0	1	5	AM	DG	5	ZM+I	HN+I	CHM+I	HEM	DGJ2	DGJ1	DGSA1	DGSA2	DGJ3
DG	1	1	0	AM	DG	6	22	1	0.5055608	1	1	1	0	1	5	AM	DG	3	ZM+I	HN+I	CHM+I	HEM	DGJ3	DGJ2	DGSA1	DGSA2	DGJ1
DG	1	1	0	AM	DG	6	21	1	0.5055608	1	1	1	0	1	4	AM	DG	3	ZM+I	HN+I	CHM+I	HEM	DGJ2	DGJ1	DGSA1	DGSA2	DGJ3
DG	1	0	1	AFB	ZM+I	4	56	1	0.3874993	0.7664743	1	1	0	1	5	AM	DG	5	ZM+I	HN+I	CHM+I	HEM	DGJ3	DGJ2	DGSA1	DGJ1	DGSA2
DG	1	0	1	AFB	ZM+I	3	25	1	0.3874993	0.7664743	1	1	0	1	5	AM	DG	3	ZM+I	HN+I	CHM+I	HEM	DGJ3	DGJ2	DGSA1	DGJ1	DGSA2
DG	1	1	0	AM	DG	4	26	1	0.5055608	1	1	1	0	1	4	AM	DG	3	ZM+I	HN+I	CHM+I	HEM	DGJ2	DGJ1	DGSA2	DGJ3	DGSA1
DG	1	1	0	AM	DG	6	26	1	0.5055608	1	1	1	0	1	4	AM	DG	4	ZM+I	HN+I	CHM+I	HEM	DGSA1	DGSA2	DGJ3	DGJ1	DGJ2
DG	1	0	0	AFN	HEM	3	57	1	0.3257082	0.6442512	1	1	0	1	5	AM	DG	4	ZM+I	HN+I	CHM+I	HEM	DGJ2	DGJ1	DGSA2	DGJ3	DGSA1
DG	1	1	0	AM	DG	7	23	1	0.5055608	1	1	1	0	1	5	AM	DG	3	ZM+I	HN+I	CHM+I	HEM	DGJ3	DGJ2	DGSA1	DGSA2	DGJ1
DG	1	0	0	AFN	HEM	5	35	1	0.3257082	0.6442512	1	0	1	1	4	AFB	HN+I	7	ZM+I	CHM+I	DG	DGSA1	DGSA2	HEM	DGJ1	DGJ3	DGJ2
DG	1	1	0	AM	DG	4	57	1	0.5055608	1	1	0	1	1	4	AFB	HN+I	3	ZM+I	CHM+I	DG	DGSA1	DGSA2	HEM	DGJ1	DGJ3	DGJ2
DG	1	0	0	AFN	HEM	5	10	1	0.3257082	0.6442512	1	0	0	1	5	AFN	HEM	10	DGSA1	DGSA2	DG	HN+I	ZM+I	CHM+I	DGJ2	DGJ3	HEM
DG	1	1	0	AM	DG	5	25	1	0.5055608	1	1	0	1	1	4	AFB	HN+I	7	ZM+I	CHM+I	DG	DGSA1	DGSA2	HEM	DGJ1	DGJ3	DGJ2
DG	1	1	0	AM	DG	5	21	1	0.5055608	1	1	0	0	1	4	AFN	HEM	5	DGSA1	DGSA2	DG	HN+I	ZM+I	CHM+I	DGJ1	DGJ2	HEM
DG	1	0	1	AFB	CHM+I	4	23	1	0.3416494	0.675783	1	0	0	1	5	AFN	HEM	5	DGSA1	DGSA2	DG	HN+I	ZM+I	CHM+I	DGJ1	DGJ2	HEM
DG	1	1	0	AM	DG	3	26	1	0.5055608	1	1	0	0	1	4	AFN	HEM	4	DGSA1	DGSA2	DG	HN+I	ZM+I	CHM+I	DGJ1	DGJ2	HEM
DG	1	1	0	AM	DG	4	23	1	0.5055608	1	1	0	0	0	0	AFN	HEM	3	DGSA1	DGSA2	DG	HN+I	ZM+I	CHM+I	DGJ2	DGJ3	HEM
DG	1	0	0	AFN	HEM	7	21	1	0.3257082	0.6442512	1	0	0	1	5	AFN	HEM	10	DGSA1	DGSA2	DG	HN+I	ZM+I	CHM+I	DGJ1	DGJ2	HEM
DG	1	0	1	AFB	HN+I	5	29	1	0.3727286	0.7372577	1	0	1	1	3	AFB	HN+I	4	ZM+I	CHM+I	DG	DGSA1	DGSA2	HEM	DGJ1	DGJ3	DGJ2
DG	1	0	0	AFN	HEM	4	21	1	0.3257082	0.6442512	1	0	0	1	4	AFN	HEM	3	DGSA1	DGSA2	DG	HN+I	ZM+I	CHM+I	DGJ1	DGJ2	HEM
DG	1	0	1	AFB	ZM+I	6	8	1	0.3874993	0.7664743	1	0	0	1	4	AFN	HEM	4	DGSA1	DGSA2	DG	HN+I	ZM+I	CHM+I	DGJ2	DGJ3	HEM
DG	1	0	1	AFB	HN+I	6	10	1	0.3727286	0.7372577	1	0	0	1	3	AFN	HEM	5	DGSA1	DGSA2	DG	HN+I	ZM+I	CHM+I	DGJ1	DGJ2	HEM
DG	1	0	1	AFB	HN+I	5	26	1	0.3727286	0.7372577	1	0	0	0	2	AFN	HEM	5	DGSA1	DGSA2	DG	HN+I	ZM+I	CHM+I	DGJ2	DGJ3	HEM
DG	1	0	1	AFB	ZM+I	4	22	1	0.3874993	0.7664743	1	0	1	1	4	AFB	HN+I	3	DGSA2	ZM+I	DGJ1	DGJ2	DGSA1	CHM+I	HEM	DGJ3	DG
DG	1	0	1	AFB	CHM+I	7	20	1	0.3416494	0.675783	1	0	1	1	4	AFB	ZM+I	5	DGSA2	DGSA1	DGJ1	DGJ2	HN+I	DG	HEM	CHM+I	DGJ3
DG	1	0	1	AFB	HN+I	7	21	1	0.3727286	0.7372577	1	0	1	1	4	AFB	ZM+I	3	DGSA2	DGSA1	DGJ1	DGJ2	HN+I	DG	HEM	CHM+I	DGJ3
DG	1	0	1	AFB	ZM+I	5	10	1	0.3874993	0.7664743	1	0	1	1	5	AFB	HN+I	3	DGSA2	ZM+I	DGJ1	DGJ2	DGSA1	CHM+I	HEM	DGJ3	DG
DG	1	0	0	AFN	HEM	7	14	1	0.3257082	0.6442512	1	0	1	1	5	AFB	ZM+I	5	HN+I	CHM+I	DGJ1	DGJ2	HEM	DGSA1	DG	DGJ3	DGSA2
DG	1	0	1	AFB	ZM+I	5	56	1	0.3874993	0.7664743	1	0	1	1	4	AFB	ZM+I	8	DGSA2	DGSA1	DGJ1	DGJ2	HN+I	DG	HEM	CHM+I	DGJ3
DG	1	0	1	AFB	ZM+I	3	25	1	0.3874993	0.7664743	1	0	1	1	5	AFB	ZM+I	10	DGSA2	DGSA1	DGJ1	DGJ2	HN+I	DG	HEM	CHM+I	DGJ3
DG	1	0	0	AFN	HEM	3	8	1	0.3257082	0.6442512	1	0	1	1	4	AFB	ZM+I	3	DGSA1	DGSA2	DGJ1	DGJ2	HN+I	DGJ3	HEM	DG	CHM+I
DG	1	0	1	AFB	ZM+I	7	24	1	0.3874993	0.7664743	1	0	1	1	3	AFB	HN+I	7	DGSA2	ZM+I	DGJ1	DGJ2	DGSA1	CHM+I	HEM	DGJ3	DG
DG	1	0	0	AFN	HEM	4	8	1	0.3257082	0.6442512	1	0	1	1	4	AFB	ZM+I	7	HN+I	CHM+I	DGJ1	DGJ2	HEM	DGSA1	DG	DGJ3	DGSA2
DG	1	1	0	AM	DG	5	21	1	0.5055608	1	1	0	1	1	3	AFB	HN+I	5	DGSA2	ZM+I	DGJ1	DGJ2	DGSA1	CHM+I	HEM	DGJ3	DG
DG	1	1	0	AM	DG	3	58	1	0.5055608	1	1	0	1	1	4	AFB	ZM+I	4	DGSA2	DGSA1	DGJ1	DGJ2	HN+I	DG	HEM	CHM+I	DGJ3
DG	1	0	1	AFB	ZM+I	3	35	1	0.3874993	0.7664743	1	0	1	1	4	AFB	ZM+I	5	DGSA2	DGSA1	DGJ1	DGJ2	HN+I	DG	HEM	CHM+I	DGJ3
DG	1	0	1	AFB	HN+I	7	21	1	0.3727286	0.7372577	1	0	1	1	4	AFB	ZM+I	3	DGSA1	DGSA2	DGJ1	DGJ2	HN+I	DGJ3	HEM	DG	CHM+I
DG	1	0	1	AFB	HN+I	5	29	1	0.3727286	0.7372577	1	0	1	1	3	AFB	ZM+I	4	HN+I	CHM+I	DGJ1	DGJ2	HEM	DGSA1	DG	DGJ3	DGSA2
DG	1	0	0	AFN	HEM	7	20	1	0.3257082	0.6442512	1	0	1	1	5	AFB	ZM+I	3	HN+I	CHM+I	DGJ1	DGJ2	HEM	DGSA1	DG	DGJ3	DGSA2
DG	1	0	1	AFB	HN+I	4	35	1	0.3727286	0.7372577	1	0	1	1	4	AFB	ZM+I	4	DGSA1	DGSA2	DGJ1	DGJ2	HN+I	DGJ3	HEM	DG	CHM+I
DG	1	1	0	AM	DG	3	8	1	0.5055608	1	1	0	1	1	3	AFB	HN+I	4	ZM+I	CHM+I	DGJ2	DGSA2	DGSA1	HEM	DG	DGJ3	DGJ1
DG	1	0	1	AFB	ZM+I	5	20	1	0.3874993	0.7664743	1	0	1	1	4	AFB	ZM+I	3	HN+I	CHM+I	DGJ2	DGJ1	HEM	DGSA2	DG	DGJ3	DGSA1
DG	1	1	0	AM	DG	3	23	1	0.5055608	1	1	0	1	1	5	AFB	HN+I	5	ZM+I	CHM+I	DGJ2	DGSA2	DGSA1	HEM	DG	DGJ3	DGJ1
DG	1	0	0	AFN	HEM	4	26	1	0.3257082	0.6442512	1	0	1	0	0	AFB	HN+I	7	ZM+I	CHM+I	DGJ2	DGSA2	DGSA1	HEM	DG	DGJ3	DGJ1
DG	1	0	1	AFB	HN+I	3	21	1	0.3727286	0.7372577	1	0	1	1	4	AFB	ZM+I	7	HN+I	CHM+I	DGJ2	DGJ1	HEM	DGSA2	DG	DGJ3	DGSA1
DG	1	0	1	AFB	ZM+I	3	23	1	0.3874993	0.7664743	1	0	1	1	5	AFB	HN+I	7	DG	ZM+I	DGJ3	DGJ2	DGSA1	CHM+I	HEM	DGJ1	DGSA2
DG	1	0	1	AFB	HN+I	5	29	1	0.3727286	0.7372577	1	0	1	1	4	AFB	HN+I	3	DG	ZM+I	DGJ3	DGJ2	DGSA1	CHM+I	HEM	DGJ1	DGSA2
DG	1	1	0	AM	DG	7	10	1	0.5055608	1	1	0	1	0	2	AFB	HN+I	3	DG	ZM+I	DGJ3	DGJ2	DGSA1	CHM+I	HEM	DGJ1	DGSA2
DG	1	1	0	AM	DG	4	23	1	0.5055608	1	1	0	1	1	4	AFB	HN+I	3	DG	ZM+I	DGJ3	DGJ2	DGSA1	CHM+I	HEM	DGJ1	DGSA2
DG	1	1	0	AM	DG	4	63	1	0.5055608	1	1	0	1	1	5	AFB	HN+I	8	DG	ZM+I	DGJ3	DGJ2	DGSA1	CHM+I	HEM	DGJ1	DGSA2
DG	1	0	0	AFN	HEM	7	63	1	0.3257082	0.6442512	1	0	1	1	4	AFB	HN+I	4	DG	ZM+I	DGJ3	DGJ2	DGSA1	CHM+I	HEM	DGJ1	DGSA2
DG	1	0	0	AFN	HEM	5	21	1	0.3257082	0.6442512	1	0	1	1	4	AFB	HN+I	10	CHM+I	DGSA2	DGSA1	ZM+I	HEM	DGJ3	DGJ1	DG	DGJ2
DG	1	0	1	AFB	HN+I	7	23	1	0.3727286	0.7372577	1	0	1	1	5	AFB	HN+I	7	CHM+I	DGSA2	DGSA1	ZM+I	HEM	DGJ3	DGJ1	DG	DGJ2
DG	1	1	0	AM	DG	4	26	1	0.5055608	1	1	0	1	1	4	AFB	HN+I	5	CHM+I	DGSA2	DGSA1	ZM+I	HEM	DGJ3	DGJ1	DG	DGJ2
DG	1	0	0	AFN	HEM	6	23	1	0.3257082	0.6442512	1	0	1	1	3	AFB	HN+I	3	CHM+I	DGSA2	DGSA1	ZM+I	HEM	DGJ3	DGJ1	DG	DGJ2
DG	1	1	0	AM	DG	4	8	1	0.5055608	1	1	0	1	1	5	AFB	HN+I	3	CHM+I	DGSA2	DGSA1	ZM+I	HEM	DGJ3	DGJ1	DG	DGJ2
DG	1	0	1	AFB	CHM+I	7	8	1	0.3416494	0.675783	1	0	1	1	4	AFB	HN+I	3	CHM+I	DGSA2	DGSA1	ZM+I	HEM	DGJ3	DGJ1	DG	DGJ2
DG	1	1	0	AM	DG	4	14	1	0.5055608	1	1	0	1	0	0	AFB	HN+I	3	CHM+I	DGSA2	DGSA1	ZM+I	HEM	DGJ3	DGJ1	DG	DGJ2
DG	1	0	1	AFB	HN+I	5	14	1	0.3727286	0.7372577	1	0	1	1	5	AFB	HN+I	10	CHM+I	DGSA2	DGSA1	ZM+I	HEM	DGJ3	DGJ1	DG	DGJ2
DG	1	1	0	AM	DG	4	21	1	0.5055608	1	1	0	1	0	0	AFB	HN+I	7	CHM+I	DGSA1	DGSA2	ZM+I	HEM	DGJ1	DGJ3	DG	DGJ2
DG	1	1	0	AM	DG	5	14	1	0.5055608	1	1	0	1	1	4	AFB	HN+I	5	CHM+I	DGSA1	DGSA2	ZM+I	HEM	DGJ1	DGJ3	DG	DGJ2
DG	1	0	0	AFN	HEM	4	24	1	0.3257082	0.6442512	1	0	0	1	4	AFN	HEM	7	DG	CHM+I	ZM+I	HN+I	DGJ3	DGJ1	HEM	DGSA1	DGSA2
DG	1	0	0	AFN	HEM	4	35	1	0.3257082	0.6442512	1	0	0	1	5	AFN	HEM	5	DG	CHM+I	ZM+I	HN+I	DGJ3	DGJ1	HEM	DGSA1	DGSA2
DG	1	0	1	AFB	ZM+I	3	21	1	0.3874993	0.7664743	1	0	0	1	5	AFN	HEM	5	DG	CHM+I	ZM+I	HN+I	DGJ2	DGJ1	DGSA1	DGSA2	HEM
DG	1	0	1	AFB	ZM+I	5	10	1	0.3874993	0.7664743	1	0	1	1	5	AFB	CHM+I	8	DG	HN+I	ZM+I	DGJ3	DGSA2	DGJ2	DGSA1	HEM	DGJ1
DG	1	0	1	AFB	HN+I	7	8	1	0.3727286	0.7372577	1	0	1	1	4	AFB	CHM+I	4	DG	HN+I	ZM+I	DGJ3	DGSA2	DGJ2	DGSA1	HEM	DGJ1
DG	1	1	0	AM	DG	5	35	1	0.5055608	1	1	0	1	1	3	AFB	HN+I	5	DGJ1	CHM+I	ZM+I	DGJ2	DGJ3	HEM	DG	DGSA2	DGSA1
DG	1	0	1	AFB	ZM+I	6	21	1	0.3874993	0.7664743	1	0	0	0	0	AFN	HEM	3	DGSA2	CHM+I	ZM+I	HN+I	DGJ1	DGJ3	HEM	DG	DGSA1
DG	1	0	0	AFN	HEM	7	32	1	0.3257082	0.6442512	1	0	0	1	4	AFN	HEM	5	DG	CHM+I	ZM+I	HN+I	DGJ3	DGJ2	DGSA1	DGSA2	HEM
DG	1	1	0	AM	DG	3	23	1	0.5055608	1	1	0	1	1	3	AFB	HN+I	3	DG	CHM+I	ZM+I	DGJ3	DGJ2	HEM	DGJ1	DGSA2	DGSA1
CH	1	1	0	AM	CH	5	10	1	0.5204461	1	1	0	0	1	4	AFN	YD	4	CHSA	DB+1	HUM+1	DP+1	CHJ	CH
CH	1	0	0	AFN	YD	7	22	1	0.4468626	0.8586144	1	0	1	1	4	AFB	DB+I	4	CHSA	CHJ	YD	HUM+1	DP+1	CH
CH	1	1	0	AM	CH	5	22	1	0.5204461	1	1	0	1	1	5	AFB	DP+I	4	CH	DB+1	DP+1	YD	CHJ	CHSA
CH	1	1	0	AM	CH	6	23	1	0.5204461	1	1	1	0	0	1	AM	CH	4	DB+1	YD	DP+1	HUM+1	CHSA	CHJ
CH	1	0	0	AFN	YD	3	25	1	0.4468626	0.8586144	1	0	0	1	3	AFN	YD	8	CHSA	DB+1	HUM+1	DP+1	CHJ	CH
CH	1	1	0	AM	CH	5	20	1	0.5204461	1	1	0	1	1	4	AFB	DP+I	5	HUM+1	CH	YD	DB+1	CHJ	CHSA
CH	1	0	0	AFN	YD	5	21	1	0.4468626	0.8586144	1	0	0	1	3	AFN	YD	6	DB+1	CHSA	HUM+1	DP+1	CHJ	CH
CH	1	0	1	AFB	HUM+I	6	15	1	0.3962444	0.7613552	1	0	1	1	4	AFB	DP+I	5	HUM+1	CHSA	YD	DB+1	CHJ	CH
CH	1	1	0	AM	CH	4	23	1	0.5204461	1	1	1	0	1	3	AM	CH	6	YD	HUM+1	CHJ	DB+1	DP+1	CHSA
CH	1	0	0	AFN	YD	3	10	1	0.4468626	0.8586144	1	0	0	1	4	AFN	YD	3	CH	DB+1	HUM+1	DP+1	CHJ	CHSA
CH	1	0	0	AFN	YD	3	25	1	0.4468626	0.8586144	1	1	0	1	2	AM	CH	2	DB+1	CHSA	HUM+1	DP+1	YD	CHJ
CH	1	1	0	AM	CH	3	25	1	0.5204461	1	1	0	1	1	5	AFB	HUM+I	8	DB+1	CHSA	HUM+1	DP+1	CH	CHJ
CH	1	0	1	AFB	DP+I	4	25	1	0.3793288	0.7288531	1	0	1	1	5	AFB	DB+I	2	CHSA	CH	YD	HUM+1	DP+1	CHJ
CH	1	0	1	AFB	DP+I	6	60	1	0.3793288	0.7288531	1	1	0	1	4	AM	CH	2	DB+1	YD	DP+1	HUM+1	CHSA	CHJ
CH	1	0	1	AFB	HUM+I	3	10	1	0.3962444	0.7613552	1	0	1	0	0	AFB	DB+I	2	DP+1	CHSA	HUM+1	CH	CHJ	YD
CH	1	0	1	AFB	DB+I	5	60	1	0.3996994	0.7679937	1	1	0	1	4	AM	CH	4	DP+1	YD	HUM+1	CHJ	DB+1	CHSA
CH	1	1	0	AM	CH	5	20	1	0.5204461	1	1	1	0	1	4	AM	CH	2	DB+1	CHSA	HUM+1	DP+1	YD	CHJ
CH	1	1	0	AM	CH	5	50	1	0.5204461	1	3	1	0	1	4	SA	CHSA	2	YD	DB+1	HUM+1	DP+1	CHJ	CH
CH	1	1	0	AM	CH	6	22	1	0.5204461	1	1	0	1	1	4	AFB	HUM+I	4	DB+1	CH	HUM+1	DP+1	CHSA	CHJ
CH	1	1	0	AM	CH	4	22	1	0.5204461	1	1	0	1	1	3	AFB	DP+I	2	CHSA	DB+1	YD	HUM+1	CH	CHJ
CH	1	0	0	AFN	YD	5	22	1	0.4468626	0.8586144	1	0	1	1	3	AFB	DB+I	5	CHJ	CHSA	DP+1	HUM+1	CH	YD
CH	1	0	0	AFN	YD	6	22	1	0.4468626	0.8586144	1	0	0	1	4	AFN	YD	2	CH	DB+1	HUM+1	DP+1	CHJ	CHSA
CH	1	0	0	AFN	YD	5	60	1	0.4468626	0.8586144	1	0	1	1	4	AFB	DP+I	2	YD	DB+1	DP+1	CH	CHJ	CHSA
CH	1	1	0	AM	CH	3	23	1	0.5204461	1	1	1	0	1	4	AM	CH	3	DB+1	CHSA	DP+1	HUM+1	CHJ	YD
CH	1	1	0	AM	CH	5	23	1	0.5204461	1	1	0	1	1	4	AFB	HUM+I	5	CHJ	DB+1	CHSA	DP+1	CH	YD
CH	1	0	1	AFB	DB+I	6	21	1	0.3996994	0.7679937	1	1	0	1	2	AM	CH	5	DP+1	YD	HUM+1	CHJ	DB+1	CHSA
CH	1	0	0	AFN	YD	7	10	1	0.4468626	0.8586144	1	1	0	1	4	AM	CH	2	DP+1	YD	HUM+1	CHJ	DB+1	CHSA
CH	1	0	1	AFB	HUM+I	3	46	1	0.3962444	0.7613552	1	1	0	1	4	AM	CH	3	DB+1	CHSA	HUM+1	DP+1	YD	CHJ
CH	1	0	1	AFB	DB+I	7	10	1	0.3996994	0.7679937	1	1	0	1	4	AM	CH	2	DP+1	YD	HUM+1	CHJ	DB+1	CHSA
CH	1	0	1	AFB	DP+I	3	25	1	0.3793288	0.7288531	1	1	0	1	3	AM	CH	5	DP+1	YD	HUM+1	DB+1	CHJ	CHSA
CH	1	1	0	AM	CH	5	45	1	0.5204461	1	1	0	1	1	5	AFB	DB+I	6	CH	HUM+1	DP+1	YD	CHSA	CHJ
CH	1	0	1	AFB	HUM+I	6	12	1	0.3962444	0.7613552	1	1	0	1	3	AM	CH	5	DB+1	YD	DP+1	HUM+1	CHSA	CHJ
CH	1	1	0	AM	CH	5	50	1	0.5204461	1	1	1	0	1	3	AM	CH	4	YD	HUM+1	CHJ	DB+1	DP+1	CHSA
CH	1	1	0	AM	CH	4	21	1	0.5204461	1	3	1	0	1	2	SA	CHSA	4	CH	DB+1	HUM+1	DP+1	CHJ	YD
CH	1	1	0	AM	CH	4	23	1	0.5204461	1	1	1	0	1	3	AM	CH	5	DP+1	YD	HUM+1	DB+1	CHJ	CHSA
CH	1	0	1	AFB	DP+I	3	21	1	0.3793288	0.7288531	1	0	1	1	3	AFB	HUM+I	5	CHJ	DB+1	CHSA	DP+1	CH	YD
CH	1	1	0	AM	CH	5	12	1	0.5204461	1	1	0	0	1	4	AFN	YD	5	CHSA	DB+1	HUM+1	DP+1	CHJ	CH
CH	1	1	0	AM	CH	3	21	1	0.5204461	1	1	0	1	1	3	AFB	HUM+I	3	CH	DB+1	CHSA	DP+1	YD	CHJ
CH	1	1	0	AM	CH	4	45	1	0.5204461	1	1	0	1	1	4	AFB	DB+I	2	CHSA	HUM+1	DP+1	YD	CH	CHJ
CH	1	0	1	AFB	HUM+I	4	23	1	0.3962444	0.7613552	3	1	0	1	5	SA	CHSA	5	CH	DB+1	HUM+1	DP+1	CHJ	YD
CH	1	0	0	AFN	YD	7	25	1	0.4468626	0.8586144	1	1	0	1	4	AM	CH	2	DP+1	YD	HUM+1	DB+1	CHJ	CHSA
CH	1	0	1	AFB	DP+I	4	20	1	0.3793288	0.7288531	1	1	0	1	4	AM	CH	6	YD	HUM+1	CHJ	DB+1	DP+1	CHSA
CH	1	0	1	AFB	HUM+I	5	45	1	0.3962444	0.7613552	1	1	0	1	4	AM	CH	8	DB+1	YD	DP+1	HUM+1	CHSA	CHJ
CH	1	0	1	AFB	DP+I	6	60	1	0.3793288	0.7288531	1	1	0	1	3	AM	CH	5	DB+1	CHSA	HUM+1	DP+1	YD	CHJ
CH	1	1	0	AM	CH	7	59	1	0.5204461	1	1	1	0	1	3	AM	CH	5	DB+1	YD	DP+1	HUM+1	CHSA	CHJ
CH	1	0	0	AFN	YD	6	15	1	0.4468626	0.8586144	1	1	0	1	3	AM	CH	3	DB+1	YD	DP+1	HUM+1	CHSA	CHJ
CH	1	1	0	AM	CH	6	23	1	0.5204461	1	1	1	0	1	5	AM	CH	4	DP+1	YD	HUM+1	DB+1	CHJ	CHSA
CH	1	0	0	AFN	YD	5	52	1	0.4468626	0.8586144	1	1	0	1	3	AM	CH	2	DP+1	YD	HUM+1	DB+1	CHJ	CHSA
CH	1	1	0	AM	CH	3	25	1	0.5204461	1	1	1	0	1	4	AM	CH	2	DB+1	CHSA	HUM+1	DP+1	YD	CHJ
CH	1	0	1	AFB	HUM+I	6	58	1	0.3962444	0.7613552	1	1	0	0	1	AM	CH	6	DB+1	CHSA	HUM+1	DP+1	YD	CHJ
CH	1	0	1	AFB	HUM+I	6	22	1	0.3962444	0.7613552	1	0	1	1	5	AFB	HUM+I	4	CH	DB+1	CHSA	DP+1	YD	CHJ
CH	1	1	0	AM	CH	4	59	1	0.5204461	1	1	1	0	1	5	AM	CH	2	DP+1	YD	HUM+1	CHJ	DB+1	CHSA
CH	1	1	0	AM	CH	7	50	1	0.5204461	1	1	0	0	1	3	AFN	YD	5	CHSA	DB+1	HUM+1	DP+1	CHJ	CH
CH	1	0	1	AFB	HUM+I	3	12	1	0.3962444	0.7613552	1	1	0	1	3	AM	CH	3	DB+1	CHSA	DP+1	HUM+1	CHJ	YD
CH	1	0	0	AFN	YD	6	46	1	0.4468626	0.8586144	1	1	0	1	3	AM	CH	5	DB+1	YD	DP+1	HUM+1	CHSA	CHJ
CH	1	0	1	AFB	DB+I	3	23	1	0.3996994	0.7679937	1	0	1	1	4	AFB	DB+I	5	CH	DP+1	CHSA	HUM+1	CHJ	YD
CH	1	0	1	AFB	DP+I	5	46	1	0.3793288	0.7288531	1	1	0	1	5	AM	CH	5	DB+1	CHSA	DP+1	HUM+1	CHJ	YD
CH	1	0	1	AFB	DP+I	6	45	1	0.3793288	0.7288531	1	0	0	1	5	AFN	YD	5	CH	DB+1	HUM+1	DP+1	CHJ	CHSA
CH	1	0	0	AFN	YD	3	20	1	0.4468626	0.8586144	1	1	0	1	3	AM	CH	5	DB+1	CHSA	DP+1	HUM+1	CHJ	YD
CH	1	1	0	AM	CH	3	23	1	0.5204461	1	1	1	0	1	4	AM	CH	8	DP+1	YD	HUM+1	DB+1	CHJ	CHSA
CH	1	0	1	AFB	HUM+I	5	45	1	0.3962444	0.7613552	1	1	0	1	2	AM	CH	4	DB+1	YD	DP+1	HUM+1	CHSA	CHJ
CH	1	0	0	AFN	YD	5	15	1	0.4468626	0.8586144	1	0	1	1	5	AFB	DB+I	4	CHJ	CHSA	DP+1	HUM+1	CH	YD
CH	1	0	0	AFN	YD	7	22	1	0.4468626	0.8586144	1	0	1	0	1	AFB	HUM+I	8	DB+1	CH	HUM+1	DP+1	CHSA	CHJ
CH	1	1	0	AM	CH	6	22	1	0.5204461	1	1	0	0	0	0	AFN	YD	2	CHSA	DB+1	HUM+1	DP+1	CHJ	CH
CH	1	0	1	AFB	DP+I	7	52	1	0.3793288	0.7288531	1	0	1	1	3	AFB	DB+I	4	CHSA	CH	YD	HUM+1	DP+1	CHJ
CH	1	1	0	AM	CH	3	15	1	0.5204461	1	1	0	1	1	4	AFB	DP+I	5	CHSA	DB+1	YD	HUM+1	CH	CHJ
CH	1	1	0	AM	CH	7	45	1	0.5204461	1	1	0	1	1	5	AFB	DP+I	5	YD	DB+1	DP+1	CH	CHJ	CHSA
CH	1	0	1	AFB	DB+I	4	21	1	0.3996994	0.7679937	1	1	0	1	3	AM	CH	3	DP+1	YD	HUM+1	CHJ	DB+1	CHSA
CH	1	1	0	AM	CH	4	23	1	0.5204461	1	1	1	0	1	3	AM	CH	5	DP+1	YD	HUM+1	DB+1	CHJ	CHSA
CH	1	0	1	AFB	DP+I	7	36	1	0.3793288	0.7288531	1	1	0	1	4	AM	CH	4	DP+1	YD	HUM+1	DB+1	CHJ	CHSA
CH	1	1	0	AM	CH	3	25	1	0.5204461	1	1	1	0	1	4	AM	CH	4	YD	HUM+1	CHJ	DB+1	DP+1	CHSA
CH	1	0	1	AFB	HUM+I	5	15	1	0.3962444	0.7613552	1	1	0	1	3	AM	CH	5	DP+1	YD	HUM+1	CHJ	DB+1	CHSA
CH	1	0	1	AFB	DB+I	7	15	1	0.3996994	0.7679937	1	0	1	1	2	AFB	DP+I	2	CH	DB+1	YD	HUM+1	CHSA	CHJ
CH	1	1	0	AM	CH	6	23	1	0.5204461	1	1	1	0	1	4	AM	CH	8	DB+1	CHSA	HUM+1	DP+1	YD	CHJ
CH	1	1	0	AM	CH	5	46	1	0.5204461	1	1	1	0	1	2	AM	CH	4	YD	HUM+1	CHJ	DB+1	DP+1	CHSA
CH	1	0	1	AFB	DB+I	6	20	1	0.3996994	0.7679937	1	0	1	1	4	AFB	DP+I	3	YD	DB+1	DP+1	CH	CHJ	CHSA
CH	1	0	1	AFB	DB+I	6	20	1	0.3996994	0.7679937	1	0	1	0	0	AFB	DP+I	5	CH	DB+1	YD	HUM+1	CHSA	CHJ
CH	1	1	0	AM	CH	4	12	1	0.5204461	1	1	1	0	1	5	AM	CH	4	YD	HUM+1	CHJ	DB+1	DP+1	CHSA
CH	1	0	1	AFB	DB+I	5	20	1	0.3996994	0.7679937	1	0	1	1	4	AFB	HUM+I	5	DB+1	CHSA	HUM+1	DP+1	CH	CHJ
CH	1	0	1	AFB	HUM+I	3	25	1	0.3962444	0.7613552	1	0	1	1	3	AFB	HUM+I	8	CH	DB+1	CHSA	DP+1	YD	CHJ
CH	1	0	1	AFB	HUM+I	6	23	1	0.3962444	0.7613552	1	0	1	1	3	AFB	DB+I	4	CH	HUM+1	DP+1	YD	CHSA	CHJ
CH	1	1	0	AM	CH	4	23	1	0.5204461	1	1	1	0	1	2	AM	CH	5	DB+1	YD	DP+1	HUM+1	CHSA	CHJ
CH	1	0	1	AFB	HUM+I	5	20	1	0.3962444	0.7613552	1	0	1	0	1	AFB	DP+I	3	CHSA	DB+1	YD	HUM+1	CH	CHJ
CH	1	1	0	AM	CH	7	21	1	0.5204461	1	1	0	0	0	1	AFN	YD	2	CH	DB+1	HUM+1	DP+1	CHJ	CHSA
CH	1	0	1	AFB	DB+I	6	58	1	0.3996994	0.7679937	1	0	1	1	4	AFB	DB+I	6	DP+1	CHSA	HUM+1	CH	CHJ	YD
CH	1	1	0	AM	CH	6	23	1	0.5204461	1	1	0	1	1	3	AFB	HUM+I	5	DB+1	CHSA	HUM+1	DP+1	CH	CHJ
CH	1	1	0	AM	CH	4	21	1	0.5204461	1	1	0	1	1	5	AFB	DP+I	5	CH	DB+1	YD	HUM+1	CHSA	CHJ
CH	1	1	0	AM	CH	4	10	1	0.5204461	1	1	1	0	1	4	AM	CH	5	DB+1	CHSA	DP+1	HUM+1	CHJ	YD
CH	1	1	0	AM	CH	6	25	1	0.5204461	1	1	1	0	1	3	AM	CH	2	DB+1	CHSA	HUM+1	DP+1	YD	CHJ
CH	1	0	1	AFB	DB+I	3	58	1	0.3996994	0.7679937	1	0	0	1	4	AFN	YD	3	CH	DB+1	HUM+1	DP+1	CHJ	CHSA
CH	1	0	1	AFB	DP+I	7	25	1	0.3793288	0.7288531	1	1	0	1	3	AM	CH	3	YD	HUM+1	CHJ	DB+1	DP+1	CHSA
CH	1	0	1	AFB	DB+I	3	22	1	0.3996994	0.7679937	1	1	0	1	3	AM	CH	3	YD	HUM+1	CHJ	DB+1	DP+1	CHSA
CH	1	0	1	AFB	DB+I	6	10	1	0.3996994	0.7679937	1	0	1	1	5	AFB	DB+I	6	CH	DP+1	CHSA	HUM+1	CHJ	YD
CH	1	1	0	AM	CH	4	21	1	0.5204461	1	1	1	0	1	5	AM	CH	3	DP+1	YD	HUM+1	DB+1	CHJ	CHSA
CH	1	1	0	AM	CH	4	50	1	0.5204461	1	1	1	0	1	4	AM	CH	5	DB+1	CHSA	HUM+1	DP+1	YD	CHJ
CH	1	1	0	AM	CH	5	15	1	0.5204461	1	1	1	0	1	4	AM	CH	2	DB+1	CHSA	HUM+1	DP+1	YD	CHJ
CH	1	0	0	AFN	YD	5	12	1	0.4468626	0.8586144	1	1	0	0	1	AM	CH	5	YD	HUM+1	CHJ	DB+1	DP+1	CHSA
CH	1	1	0	AM	CH	4	21	1	0.5204461	1	1	1	0	1	5	AM	CH	2	DP+1	YD	HUM+1	DB+1	CHJ	CHSA
CH	1	1	0	AM	CH	4	21	1	0.5204461	1	1	1	0	1	3	AM	CH	5	YD	HUM+1	CHJ	DB+1	DP+1	CHSA
CH	1	1	0	AM	CH	7	10	1	0.5204461	1	1	0	1	1	4	AFB	DB+I	5	CHSA	CH	YD	HUM+1	DP+1	CHJ
CH	1	1	0	AM	CH	7	10	1	0.5204461	1	1	0	1	1	3	AFB	HUM+I	6	CHJ	DB+1	CHSA	DP+1	CH	YD
CH	1	1	0	AM	CH	4	23	1	0.5204461	1	1	1	0	1	2	AM	CH	5	DP+1	YD	HUM+1	CHJ	DB+1	CHSA
CH	1	1	0	AM	CH	6	25	1	0.5204461	1	1	1	0	1	2	AM	CH	3	DP+1	YD	HUM+1	DB+1	CHJ	CHSA
CH	1	0	1	AFB	HUM+I	4	20	1	0.3962444	0.7613552	1	1	0	1	4	AM	CH	3	YD	HUM+1	CHJ	DB+1	DP+1	CHSA
CH	1	1	0	AM	CH	7	28	1	0.5204461	1	1	0	1	1	4	AFB	DP+I	2	YD	DB+1	DP+1	CH	CHJ	CHSA
CH	1	0	1	AFB	DB+I	7	20	1	0.3996994	0.7679937	1	1	0	1	5	AM	CH	5	DB+1	CHSA	DP+1	HUM+1	CHJ	YD
CH	1	0	1	AFB	HUM+I	5	20	1	0.3962444	0.7613552	1	0	0	1	4	AFN	YD	2	DB+1	CHSA	HUM+1	DP+1	CHJ	CH
CH	1	0	1	AFB	HUM+I	4	21	1	0.3962444	0.7613552	1	1	0	1	5	AM	CH	3	YD	HUM+1	CHJ	DB+1	DP+1	CHSA
CH	1	0	1	AFB	DB+I	4	28	1	0.3996994	0.7679937	1	0	1	1	4	AFB	HUM+I	2	DB+1	DP+1	CHJ	CH	CHSA	YD
CH	1	0	0	AFN	YD	6	21	1	0.4468626	0.8586144	1	0	0	1	3	AFN	YD	5	CH	DB+1	HUM+1	DP+1	CHJ	YD
CH	1	0	1	AFB	HUM+I	4	15	1	0.3962444	0.7613552	1	0	1	1	3	AFB	DB+I	8	CH	HUM+1	DP+1	YD	CHSA	CHJ
CH	1	1	0	AM	CH	6	15	1	0.5204461	1	1	0	0	1	2	AFN	YD	4	HUM+1	DB+1	CHSA	DP+1	CHJ	CH
CH	1	1	0	AM	CH	7	23	1	0.5204461	1	1	0	1	1	4	AFB	DB+I	3	CHSA	CHJ	YD	HUM+1	DP+1	CH
CH	1	0	0	AFN	YD	5	22	1	0.4468626	0.8586144	1	0	1	1	5	AFB	DP+I	3	HUM+1	CHSA	YD	DB+1	CHJ	CH
CH	1	0	1	AFB	DP+I	4	52	1	0.3793288	0.7288531	1	1	0	1	4	AM	CH	4	YD	HUM+1	CHJ	DB+1	DP+1	CHSA
CH	1	1	0	AM	CH	4	25	1	0.5204461	1	1	1	0	1	4	AM	CH	5	DP+1	YD	HUM+1	CHJ	DB+1	CHSA
CH	1	1	0	AM	CH	5	10	1	0.5204461	1	1	1	0	0	0	AM	CH	2	DP+1	YD	HUM+1	CHJ	DB+1	CHSA
CH	1	0	1	AFB	DP+I	5	45	1	0.3793288	0.7288531	1	0	1	1	4	AFB	HUM+I	5	CH	DB+1	CHSA	DP+1	YD	CHJ
CH	1	0	1	AFB	DP+I	3	22	1	0.3793288	0.7288531	1	0	1	0	0	AFB	HUM+I	5	DB+1	CH	HUM+1	DP+1	CHSA	CHJ
CH	1	1	0	AM	CH	6	23	1	0.5204461	1	1	0	1	1	5	AFB	HUM+I	2	DB+1	DP+1	CHJ	CH	CHSA	YD
CH	1	1	0	AM	CH	5	25	1	0.5204461	1	1	1	0	0	0	AM	CH	2	YD	HUM+1	CHJ	DB+1	DP+1	CHSA
CH	1	0	1	AFB	DB+I	5	20	1	0.3996994	0.7679937	1	0	1	1	4	AFB	HUM+I	2	CH	DB+1	CHSA	DP+1	YD	CHJ
CH	1	0	1	AFB	DB+I	5	45	1	0.3996994	0.7679937	1	1	0	1	5	AM	CH	5	DB+1	CHSA	HUM+1	DP+1	YD	CHJ
CH	1	1	0	AM	CH	7	50	1	0.5204461	1	1	1	0	1	3	AM	CH	3	DB+1	CHSA	DP+1	HUM+1	CHJ	YD
CH	1	0	1	AFB	DB+I	4	36	1	0.3996994	0.7679937	1	1	0	0	0	AM	CH	4	DP+1	YD	HUM+1	CHJ	DB+1	CHSA
CH	1	1	0	AM	CH	6	60	1	0.5204461	1	1	0	1	1	4	AFB	DB+I	2	CHSA	HUM+1	DP+1	CHJ	YD	CH
CH	1	0	1	AFB	HUM+I	6	15	1	0.3962444	0.7613552	1	1	0	1	4	AM	CH	5	YD	HUM+1	CHJ	DB+1	DP+1	CHSA
CH	1	0	1	AFB	DB+I	6	21	1	0.3996994	0.7679937	1	0	1	1	2	AFB	DP+I	3	CHSA	DB+1	YD	HUM+1	CH	CHJ
CM	1	0	1	AFB	HB+I	4	56	1	0.3961538	0.7461993	1	0	1	1	3	AFB	BH+I	3	CM	HB+1	DH	XH
CM	1	1	0	AM	CM	5	23	1	0.5308955	1	1	1	0	1	5	AM	CM	3	BH+1	HB+1	XH	DH
CM	1	0	1	AFB	BH+I	5	14	1	0.4479991	0.8438556	1	1	0	1	4	AM	CM	3	XH	BH+1	DH	HB+1
CM	1	1	0	AM	CM	5	24	1	0.5308955	1	1	1	0	1	4	AM	CM	4	BH+1	XH	DH	HB+1
CM	1	0	1	AFB	BH+I	5	55	1	0.4479991	0.8438556	1	1	0	1	5	AM	CM	4	BH+1	DH	XH	HB+1
CM	1	0	1	AFB	BH+I	5	10	1	0.4479991	0.8438556	1	0	1	1	5	AFB	HB+I	3	BH+1	CM	XH	DH
CM	1	0	0	AFN	XH	3	10	1	0.4429582	0.8343605	1	0	0	1	5	AFN	DH	3	CM	BH+1	HB+1	XH
CM	1	0	1	AFB	BH+I	3	25	1	0.4479991	0.8438556	1	0	1	0	1	AFB	HB+I	1	XH	CM	BH+1	DH
CM	1	1	0	AM	CM	5	23	1	0.5308955	1	1	1	0	1	5	AM	CM	3	BH+1	HB+1	XH	DH
CM	1	0	1	AFB	BH+I	4	45	1	0.4479991	0.8438556	1	0	1	1	4	AFB	BH+I	3	DH	HB+1	CM	XH
CM	1	1	0	AM	CM	4	24	1	0.5308955	1	1	1	0	1	4	AM	CM	2	DH	HB+1	BH+1	XH
CM	1	1	0	AM	CM	4	54	1	0.5308955	1	1	1	0	0	0	AM	CM	2	BH+1	HB+1	XH	DH
CM	1	1	0	AM	CM	5	20	1	0.5308955	1	1	1	0	1	5	AM	CM	2	XH	BH+1	DH	HB+1
CM	1	1	0	AM	CM	5	13	1	0.5308955	1	1	0	0	1	5	AFN	XH	3	BH+1	HB+1	CM	DH
CM	1	0	0	AFN	XH	4	20	1	0.4429582	0.8343605	1	0	0	1	4	AFN	XH	4	BH+1	DH	CM	HB+1
CM	1	0	1	AFB	BH+I	4	46	1	0.4479991	0.8438556	1	0	0	1	3	AFN	DH	3	CM	BH+1	HB+1	XH
CM	1	1	0	AM	CM	2	20	1	0.5308955	1	1	0	1	1	4	AFB	HB+I	5	XH	CM	BH+1	DH
CM	1	0	1	AFB	HB+I	3	9	1	0.3961538	0.7461993	1	0	0	1	5	AFN	DH	4	CM	BH+1	HB+1	XH
CM	1	0	1	AFB	HB+I	5	12	1	0.3961538	0.7461993	1	0	0	1	4	AFN	DH	4	CM	BH+1	HB+1	XH
CM	1	0	1	AFB	BH+I	5	43	1	0.4479991	0.8438556	1	1	0	1	4	AM	CM	5	BH+1	DH	XH	HB+1
CM	1	0	0	AFN	DH	4	26	1	0.4053357	0.7634944	1	1	0	1	3	AM	CM	3	BH+1	HB+1	XH	DH
CM	1	0	0	AFN	DH	5	14	1	0.4053357	0.7634944	1	0	0	1	5	AFN	DH	2	CM	BH+1	HB+1	XH
CM	1	1	0	AM	CM	4	20	1	0.5308955	1	1	1	0	1	5	AM	CM	5	BH+1	DH	XH	HB+1
CM	1	1	0	AM	CM	4	14	1	0.5308955	1	1	1	0	1	4	AM	CM	5	XH	BH+1	DH	HB+1
CM	1	1	0	AM	CM	5	45	1	0.5308955	1	1	0	1	1	4	AFB	HB+I	5	XH	CM	BH+1	DH
CM	1	1	0	AM	CM	5	9	1	0.5308955	1	1	1	0	1	4	AM	CM	4	BH+1	DH	XH	HB+1
CM	1	0	1	AFB	HB+I	5	9	1	0.3961538	0.7461993	1	0	1	1	5	AFB	BH+I	1	CM	HB+1	DH	XH
CM	1	1	0	AM	CM	4	12	1	0.5308955	1	1	0	0	1	4	AFN	DH	4	CM	BH+1	HB+1	XH
CM	1	1	0	AM	CM	5	24	1	0.5308955	1	1	0	1	1	3	AFB	BH+I	1	HB+1	XH	DH	CM
CM	1	0	1	AFB	BH+I	5	20	1	0.4479991	0.8438556	1	1	0	0	1	AM	CM	5	XH	BH+1	DH	HB+1
CM	1	0	1	AFB	BH+I	5	10	1	0.4479991	0.8438556	1	0	1	1	3	AFB	HB+I	3	XH	CM	BH+1	DH
CM	1	1	0	AM	CM	4	24	1	0.5308955	1	1	1	0	1	2	AM	CM	5	DH	HB+1	BH+1	XH
CM	1	1	0	AM	CM	4	20	1	0.5308955	1	1	1	0	1	5	AM	CM	4	XH	BH+1	DH	HB+1
CM	1	1	0	AM	CM	4	13	1	0.5308955	1	1	1	0	1	5	AM	CM	3	XH	BH+1	DH	HB+1
CM	1	0	1	AFB	BH+I	5	20	1	0.4479991	0.8438556	1	1	0	0	1	AM	CM	5	XH	BH+1	DH	HB+1
CM	1	1	0	AM	CM	4	14	1	0.5308955	1	1	0	1	1	3	AFB	HB+I	4	XH	CM	BH+1	DH
CM	1	1	0	AM	CM	5	10	1	0.5308955	1	1	1	0	1	4	AM	CM	5	BH+1	HB+1	XH	DH
CM	1	0	1	AFB	BH+I	4	10	1	0.4479991	0.8438556	1	0	1	1	5	AFB	BH+I	3	CM	HB+1	DH	XH
CM	1	0	1	AFB	BH+I	5	13	1	0.4479991	0.8438556	1	0	1	1	4	AFB	BH+I	5	HB+1	CM	XH	DH
CM	1	1	0	AM	CM	4	22	1	0.5308955	1	1	1	0	1	3	AM	CM	1	XH	DH	BH+1	HB+1
CM	1	1	0	AM	CM	3	20	1	0.5308955	1	1	1	0	1	3	AM	CM	3	XH	DH	BH+1	HB+1
CM	1	0	1	AFB	BH+I	5	55	1	0.4479991	0.8438556	1	1	0	1	4	AM	CM	5	DH	HB+1	BH+1	XH
CM	1	0	0	AFN	DH	5	56	1	0.4053357	0.7634944	1	0	1	1	4	AFB	HB+I	5	BH+1	CM	XH	DH
CM	1	0	1	AFB	HB+I	5	26	1	0.3961538	0.7461993	1	1	0	1	2	AM	CM	3	BH+1	HB+1	XH	DH
CM	1	0	1	AFB	BH+I	5	56	1	0.4479991	0.8438556	1	0	1	1	4	AFB	HB+I	2	XH	CM	BH+1	DH
CM	1	1	0	AM	CM	5	24	1	0.5308955	1	1	0	1	1	4	AFB	BH+I	1	HB+1	CM	XH	DH
CM	1	1	0	AM	CM	4	24	1	0.5308955	1	1	0	0	1	4	AFN	XH	5	CM	HB+1	BH+1	DH
CM	1	0	1	AFB	BH+I	5	23	1	0.4479991	0.8438556	1	0	1	1	5	AFB	BH+I	5	HB+1	CM	XH	DH
CM	1	1	0	AM	CM	3	13	1	0.5308955	1	1	1	0	1	4	AM	CM	5	XH	DH	BH+1	HB+1
CM	1	1	0	AM	CM	4	22	1	0.5308955	1	1	1	0	1	4	AM	CM	5	BH+1	DH	XH	HB+1
CM	1	1	0	AM	CM	5	16	1	0.5308955	1	1	0	1	1	2	AFB	BH+I	3	CM	HB+1	DH	XH
CM	1	0	1	AFB	BH+I	5	22	1	0.4479991	0.8438556	1	1	0	1	3	AM	CM	3	DH	HB+1	BH+1	XH
CM	1	0	1	AFB	BH+I	2	11	1	0.4479991	0.8438556	1	1	0	1	3	AM	CM	5	XH	DH	BH+1	HB+1
CM	1	0	0	AFN	DH	4	13	1	0.4053357	0.7634944	1	1	0	1	4	AM	CM	3	BH+1	DH	XH	HB+1
CM	1	0	1	AFB	BH+I	5	25	1	0.4479991	0.8438556	1	0	1	1	4	AFB	BH+I	3	CM	HB+1	DH	XH
CM	1	1	0	AM	CM	4	56	1	0.5308955	1	1	1	0	0	1	AM	CM	3	BH+1	XH	DH	HB+1
CM	1	0	1	AFB	HB+I	5	13	1	0.3961538	0.7461993	1	1	0	1	3	AM	CM	4	BH+1	DH	XH	HB+1
CM	1	1	0	AM	CM	4	20	1	0.5308955	1	1	0	1	1	4	AFB	BH+I	5	HB+1	DH	XH	CM
CM	1	1	0	AM	CM	5	11	1	0.5308955	1	1	0	0	0	0	AFN	XH	5	BH+1	DH	CM	HB+1
CM	1	0	1	AFB	HB+I	5	8	1	0.3961538	0.7461993	1	0	1	1	4	AFB	BH+I	5	HB+1	DH	XH	CM
CM	1	1	0	AM	CM	2	45	1	0.5308955	1	1	0	1	1	4	AFB	HB+I	2	BH+1	CM	XH	DH
CM	1	1	0	AM	CM	5	16	1	0.5308955	1	1	0	1	1	5	AFB	BH+I	4	DH	HB+1	CM	XH
CM	1	1	0	AM	CM	4	10	1	0.5308955	1	1	0	1	0	3	AFB	BH+I	3	CM	HB+1	DH	XH
CM	1	1	0	AM	CM	5	8	1	0.5308955	1	1	0	1	1	3	AFB	BH+I	5	HB+1	XH	DH	CM
CM	1	0	1	AFB	BH+I	4	10	1	0.4479991	0.8438556	1	0	1	1	4	AFB	BH+I	5	HB+1	XH	DH	CM
CM	1	0	0	AFN	DH	5	26	1	0.4053357	0.7634944	1	0	1	1	4	AFB	BH+I	5	DH	HB+1	CM	XH
CM	1	1	0	AM	CM	3	14	1	0.5308955	1	1	1	0	1	4	AM	CM	3	DH	HB+1	BH+1	XH
CM	1	1	0	AM	CM	5	16	1	0.5308955	1	1	0	1	1	3	AFB	BH+I	4	CM	HB+1	DH	XH
CM	1	0	0	AFN	DH	4	12	1	0.4053357	0.7634944	1	1	0	1	5	AM	CM	5	DH	HB+1	BH+1	XH
CM	1	1	0	AM	CM	4	23	1	0.5308955	1	1	0	0	1	5	AFN	DH	5	CM	BH+1	HB+1	XH
CM	1	0	0	AFN	DH	3	20	1	0.4053357	0.7634944	1	0	1	1	3	AFB	BH+I	5	DH	HB+1	CM	XH
CM	1	1	0	AM	CM	4	55	1	0.5308955	1	1	1	0	1	4	AM	CM	4	XH	BH+1	DH	HB+1
CM	1	1	0	AM	CM	4	13	1	0.5308955	1	1	1	0	1	3	AM	CM	5	BH+1	HB+1	XH	DH
CM	1	1	0	AM	CM	5	20	1	0.5308955	1	1	1	0	1	5	AM	CM	5	DH	HB+1	BH+1	XH
CM	1	1	0	AM	CM	5	12	1	0.5308955	1	1	1	0	1	5	AM	CM	5	DH	HB+1	BH+1	XH
CM	1	1	0	AM	CM	4	23	1	0.5308955	1	1	1	0	0	0	AM	CM	3	BH+1	HB+1	XH	DH
CM	1	0	1	AFB	BH+I	5	24	1	0.4479991	0.8438556	1	1	0	0	0	AM	CM	5	BH+1	XH	DH	HB+1
CM	1	1	0	AM	CM	4	16	1	0.5308955	1	1	0	0	1	3	AFN	DH	3	CM	BH+1	HB+1	XH
CM	1	1	0	AM	CM	5	43	1	0.5308955	1	1	0	0	1	3	AFN	DH	1	CM	BH+1	HB+1	XH
CM	1	0	0	AFN	DH	5	9	1	0.4053357	0.7634944	1	1	0	0	0	AM	CM	5	XH	DH	BH+1	HB+1
CM	1	1	0	AM	CM	4	43	1	0.5308955	1	1	0	1	1	4	AFB	BH+I	5	CM	HB+1	DH	XH
CM	1	0	1	AFB	HB+I	5	46	1	0.3961538	0.7461993	1	1	0	1	4	AM	CM	4	BH+1	HB+1	XH	DH
CM	1	0	0	AFN	DH	5	10	1	0.4053357	0.7634944	1	0	1	1	5	AFB	BH+I	5	CM	HB+1	DH	XH
CM	1	0	0	AFN	XH	4	20	1	0.4429582	0.8343605	1	1	0	1	4	AM	CM	4	DH	HB+1	BH+1	XH
CM	1	0	0	AFN	DH	5	13	1	0.4053357	0.7634944	1	1	0	1	4	AM	CM	3	BH+1	DH	XH	HB+1
CM	1	0	1	AFB	HB+I	3	25	1	0.3961538	0.7461993	1	0	1	1	3	AFB	HB+I	3	BH+1	CM	XH	DH
CM	1	0	1	AFB	BH+I	5	13	1	0.4479991	0.8438556	1	0	1	1	4	AFB	HB+I	3	XH	CM	BH+1	DH
CM	1	1	0	AM	CM	4	23	1	0.5308955	1	1	0	1	1	4	AFB	BH+I	3	HB+1	DH	XH	CM
CM	1	1	0	AM	CM	5	14	1	0.5308955	1	1	0	1	1	4	AFB	HB+I	3	XH	CM	BH+1	DH
CM	1	0	0	AFN	DH	2	20	1	0.4053357	0.7634944	1	0	1	1	3	AFB	BH+I	3	DH	HB+1	CM	XH
CM	1	1	0	AM	CM	4	12	1	0.5308955	1	1	0	0	1	3	AFN	DH	4	CM	BH+1	HB+1	XH
CM	1	1	0	AM	CM	4	13	1	0.5308955	1	1	1	0	0	0	AM	CM	3	BH+1	HB+1	XH	DH
CM	1	0	0	AFN	DH	5	20	1	0.4053357	0.7634944	1	0	1	1	3	AFB	BH+I	5	DH	HB+1	CM	XH
CM	1	0	0	AFN	DH	5	22	1	0.4053357	0.7634944	1	0	0	1	4	AFN	XH	5	BH+1	CM	DH	HB+1
CM	1	1	0	AM	CM	3	12	1	0.5308955	1	1	0	1	1	5	AFB	BH+I	3	CM	HB+1	DH	XH
CM	1	1	0	AM	CM	4	12	1	0.5308955	1	1	1	0	1	4	AM	CM	3	XH	DH	BH+1	HB+1
CM	1	1	0	AM	CM	4	10	1	0.5308955	1	1	1	0	1	2	AM	CM	3	BH+1	DH	XH	HB+1
CM	1	0	1	AFB	HB+I	2	13	1	0.3961538	0.7461993	1	1	0	0	0	AM	CM	5	DH	HB+1	BH+1	XH
CM	1	0	1	AFB	HB+I	4	23	1	0.3961538	0.7461993	1	1	0	0	1	AM	CM	1	DH	HB+1	BH+1	XH
CM	1	0	1	AFB	HB+I	3	13	1	0.3961538	0.7461993	1	1	0	1	4	AM	CM	5	BH+1	HB+1	XH	DH
CM	1	0	1	AFB	BH+I	4	56	1	0.4479991	0.8438556	1	0	1	1	5	AFB	BH+I	3	DH	HB+1	CM	XH
CM	1	0	0	AFN	XH	4	8	1	0.4429582	0.8343605	1	0	0	1	5	AFN	XH	3	BH+1	DH	CM	HB+1
CM	1	0	0	AFN	DH	2	12	1	0.4053357	0.7634944	1	0	1	1	4	AFB	BH+I	3	CM	HB+1	DH	XH
CM	1	0	1	AFB	BH+I	4	56	1	0.4479991	0.8438556	1	1	0	1	5	AM	CM	5	BH+1	DH	XH	HB+1
CM	1	1	0	AM	CM	2	10	1	0.5308955	1	1	0	1	1	5	AFB	BH+I	3	CM	HB+1	DH	XH
CM	1	0	1	AFB	HB+I	5	48	1	0.3961538	0.7461993	1	1	0	1	4	AM	CM	5	XH	BH+1	DH	HB+1
CM	1	0	0	AFN	DH	4	12	1	0.4053357	0.7634944	1	1	0	1	4	AM	CM	3	BH+1	DH	XH	HB+1
CM	1	1	0	AM	CM	5	8	1	0.5308955	1	1	0	1	1	4	AFB	HB+I	3	BH+1	CM	XH	DH
CM	1	0	1	AFB	BH+I	5	14	1	0.4479991	0.8438556	1	1	0	1	5	AM	CM	3	DH	HB+1	BH+1	XH
CM	1	1	0	AM	CM	5	22	1	0.5308955	1	1	1	0	1	4	AM	CM	5	BH+1	XH	DH	HB+1
CM	1	0	0	AFN	DH	4	24	1	0.4053357	0.7634944	1	0	1	1	4	AFB	BH+I	3	DH	HB+1	CM	XH
CM	1	0	1	AFB	BH+I	4	22	1	0.4479991	0.8438556	1	0	1	1	5	AFB	BH+I	1	DH	HB+1	CM	XH
CM	1	1	0	AM	CM	3	13	1	0.5308955	1	1	1	0	1	3	AM	CM	5	XH	BH+1	DH	HB+1
CM	1	0	1	AFB	HB+I	5	23	1	0.3961538	0.7461993	1	1	0	1	5	AM	CM	5	BH+1	HB+1	XH	DH
CM	1	0	1	AFB	BH+I	5	12	1	0.4479991	0.8438556	1	1	0	0	0	AM	CM	3	BH+1	XH	DH	HB+1
CM	1	1	0	AM	CM	5	13	1	0.5308955	1	1	1	0	1	5	AM	CM	4	BH+1	DH	XH	HB+1
CM	1	1	0	AM	CM	5	16	1	0.5308955	1	1	0	1	1	5	AFB	BH+I	3	CM	HB+1	DH	XH
CM	1	1	0	AM	CM	5	12	1	0.5308955	1	1	1	0	1	4	AM	CM	4	BH+1	DH	XH	HB+1
CM	1	0	0	AFN	DH	4	14	1	0.4053357	0.7634944	1	0	1	1	3	AFB	HB+I	5	XH	CM	BH+1	DH
CM	1	1	0	AM	CM	5	56	1	0.5308955	1	1	0	1	1	5	AFB	HB+I	5	BH+1	CM	XH	DH
CM	1	1	0	AM	CM	4	23	1	0.5308955	1	1	1	0	1	3	AM	CM	5	XH	BH+1	DH	HB+1
CM	1	0	1	AFB	BH+I	5	26	1	0.4479991	0.8438556	1	0	1	1	4	AFB	BH+I	3	DH	HB+1	CM	XH
CM	1	0	0	AFN	DH	4	16	1	0.4053357	0.7634944	1	1	0	1	4	AM	CM	5	BH+1	DH	XH	HB+1
CM	1	1	0	AM	CM	4	43	1	0.5308955	1	1	1	0	1	4	AM	CM	1	XH	BH+1	DH	HB+1
CM	1	0	1	AFB	BH+I	5	8	1	0.4479991	0.8438556	1	0	1	1	4	AFB	BH+I	3	CM	HB+1	DH	XH
CM	1	1	0	AM	CM	2	56	1	0.5308955	1	1	1	0	1	4	AM	CM	4	BH+1	DH	XH	HB+1
CM	1	0	1	AFB	BH+I	4	10	1	0.4479991	0.8438556	1	0	0	1	4	AFN	DH	2	CM	BH+1	HB+1	XH
CM	1	0	0	AFN	DH	4	14	1	0.4053357	0.7634944	1	0	1	0	0	AFB	BH+I	4	HB+1	DH	XH	CM
CM	1	1	0	AM	CM	4	13	1	0.5308955	1	1	1	0	1	3	AM	CM	5	BH+1	DH	XH	HB+1
CM	1	0	1	AFB	HB+I	3	20	1	0.3961538	0.7461993	1	0	1	1	3	AFB	HB+I	3	XH	CM	BH+1	DH
CM	1	1	0	AM	CM	4	13	1	0.5308955	1	1	0	1	1	4	AFB	BH+I	3	DH	HB+1	CM	XH
CM	1	1	0	AM	CM	4	56	1	0.5308955	1	1	1	0	1	5	AM	CM	4	XH	BH+1	DH	HB+1
CM	1	0	0	AFN	DH	4	11	1	0.4053357	0.7634944	1	0	1	1	3	AFB	BH+I	3	HB+1	DH	XH	CM
CM	1	0	0	AFN	DH	4	24	1	0.4053357	0.7634944	1	0	1	1	3	AFB	BH+I	3	CM	HB+1	DH	XH
CM	1	1	0	AM	CM	5	26	1	0.5308955	1	1	1	0	1	5	AM	CM	4	BH+1	DH	XH	HB+1
CM	1	0	1	AFB	HB+I	4	48	1	0.3961538	0.7461993	1	0	1	1	3	AFB	HB+I	3	BH+1	CM	XH	DH
CM	1	0	1	AFB	HB+I	4	16	1	0.3961538	0.7461993	1	1	0	1	2	AM	CM	3	XH	DH	BH+1	HB+1
CM	1	0	1	AFB	HB+I	4	20	1	0.3961538	0.7461993	1	1	0	1	3	AM	CM	3	DH	HB+1	BH+1	XH
CM	1	0	1	AFB	HB+I	3	11	1	0.3961538	0.7461993	1	1	0	1	4	AM	CM	3	BH+1	HB+1	XH	DH
CM	1	0	1	AFB	BH+I	4	48	1	0.4479991	0.8438556	1	1	0	1	5	AM	CM	4	XH	DH	BH+1	HB+1
CM	1	0	1	AFB	BH+I	4	24	1	0.4479991	0.8438556	1	1	0	1	3	AM	CM	5	BH+1	DH	XH	HB+1
CM	1	0	0	AFN	DH	4	23	1	0.4053357	0.7634944	1	0	1	1	3	AFB	BH+I	2	HB+1	DH	XH	CM
CM	1	0	0	AFN	DH	3	16	1	0.4053357	0.7634944	1	1	0	1	4	AM	CM	3	XH	DH	BH+1	HB+1
CM	1	0	1	AFB	HB+I	3	43	1	0.3961538	0.7461993	1	0	0	1	4	AFN	DH	5	CM	BH+1	HB+1	XH
CM	1	0	1	AFB	HB+I	4	9	1	0.3961538	0.7461993	1	0	1	1	5	AFB	HB+I	5	XH	CM	BH+1	DH
CM	1	1	0	AM	CM	4	20	1	0.5308955	1	1	1	0	1	4	AM	CM	5	BH+1	DH	XH	HB+1
CM	1	1	0	AM	CM	4	54	1	0.5308955	1	1	1	0	1	4	AM	CM	3	BH+1	HB+1	XH	DH
CM	1	1	0	AM	CM	2	13	1	0.5308955	1	1	0	0	1	4	AFN	DH	5	CM	BH+1	HB+1	XH
CM	1	0	1	AFB	BH+I	5	26	1	0.4479991	0.8438556	1	1	0	1	3	AM	CM	5	DH	HB+1	BH+1	XH
CM	1	1	0	AM	CM	5	11	1	0.5308955	1	1	1	0	1	5	AM	CM	3	DH	HB+1	BH+1	XH
CM	1	0	1	AFB	BH+I	2	24	1	0.4479991	0.8438556	1	1	0	1	5	AM	CM	4	BH+1	XH	DH	HB+1
CM	1	0	1	AFB	BH+I	4	20	1	0.4479991	0.8438556	1	0	0	1	4	AFN	DH	3	CM	BH+1	HB+1	XH
CM	1	0	1	AFB	BH+I	5	56	1	0.4479991	0.8438556	1	0	1	1	4	AFB	HB+I	5	XH	CM	BH+1	DH
CM	1	1	0	AM	CM	4	11	1	0.5308955	1	1	1	0	1	4	AM	CM	3	XH	BH+1	DH	HB+1
CM	1	1	0	AM	CM	4	23	1	0.5308955	1	1	1	0	1	4	AM	CM	3	BH+1	DH	XH	HB+1
CM	1	0	1	AFB	BH+I	4	45	1	0.4479991	0.8438556	1	0	0	1	5	AFN	DH	3	CM	BH+1	HB+1	XH
CM	1	0	1	AFB	BH+I	4	13	1	0.4479991	0.8438556	1	1	0	1	5	AM	CM	5	BH+1	XH	DH	HB+1
CM	1	0	1	AFB	BH+I	5	22	1	0.4479991	0.8438556	1	0	0	1	5	AFN	XH	1	BH+1	DH	CM	HB+1
CM	1	0	0	AFN	XH	4	9	1	0.4429582	0.8343605	1	0	1	1	3	AFB	HB+I	5	BH+1	CM	XH	DH
CM	1	0	0	AFN	DH	3	56	1	0.4053357	0.7634944	1	1	0	1	5	AM	CM	3	BH+1	DH	XH	HB+1
CM	1	1	0	AM	CM	5	22	1	0.5308955	1	1	1	0	1	4	AM	CM	3	XH	BH+1	DH	HB+1
PT	1	0	1	AFB	HL+I	4	35	1	0.4162178	0.7078418	1	1	0	1	5	AM	PT	5	PJ+I	HL+I	WM	PTSA1	PTJ2	PTJ1	PTSA2
PT	1	0	0	AFN	WM	4	17	1	0.393316	0.6688938	1	0	0	1	5	AFN	WM	5	HL+I	PJ+I	PTJ1	PTSA2	PT	PTJ2	PTSA1
PT	1	0	0	AFN	WM	3	27	1	0.393316	0.6688938	1	1	0	1	4	AM	PT	4	HL+I	PJ+I	PTSA1	PTSA2	WM	PTJ1	PTJ2
PT	1	0	1	AFB	PJ+I	5	18	1	0.4665688	0.7934713	1	0	1	1	5	AFB	HL+I	4	PTSA1	WM	PJ+I	PTJ1	PTJ2	PTSA2	PT
PT	1	1	0	AM	PT	4	30	1	0.5880097	1	1	0	0	1	3	AFN	WM	5	PT	PTJ2	HL+I	PJ+I	PTSA2	PTSA1	PTJ1
PT	1	0	1	AFB	PJ+I	4	21	1	0.4665688	0.7934713	1	0	0	1	3	AFN	WM	5	HL+I	PJ+I	PTSA1	PTSA2	PT	PTJ2	PTJ1
PT	1	0	0	AFN	WM	3	21	1	0.393316	0.6688938	1	0	0	1	5	AFN	WM	4	HL+I	PJ+I	PTJ1	PTSA2	PT	PTJ2	PTSA1
PT	1	0	0	AFN	WM	5	35	1	0.393316	0.6688938	1	1	0	1	4	AM	PT	5	WM	HL+I	PJ+I	PTJ1	PTJ2	PTSA2	PTSA1
PT	1	0	1	AFB	HL+I	4	30	1	0.4162178	0.7078418	1	1	0	1	4	AM	PT	4	WM	HL+I	PTSA2	PJ+I	PTSA1	PTJ1	PTJ2
PT	1	0	1	AFB	HL+I	3	27	1	0.4162178	0.7078418	3	1	0	1	3	SA	PTSA2	4	PT	HL+I	PJ+I	PTJ1	PTJ2	WM	PTSA1
PT	1	1	0	AM	PT	4	33	1	0.5880097	1	1	1	0	1	5	AM	PT	5	PTJ2	HL+I	PJ+I	WM	PTJ1	PTSA2	PTSA1
PT	1	0	0	AFN	WM	5	31	1	0.393316	0.6688938	1	1	0	1	3	AM	PT	4	HL+I	PJ+I	PTSA1	PTSA2	WM	PTJ1	PTJ2
PT	1	1	0	AM	PT	4	20	1	0.5880097	1	1	0	0	1	4	AFN	WM	3	PTJ2	PTSA2	PTJ1	HL+I	PJ+I	PT	PTSA1
PT	1	0	1	AFB	PJ+I	2	30	1	0.4665688	0.7934713	1	0	0	1	4	AFN	WM	4	HL+I	PJ+I	PTJ1	PTSA2	PT	PTJ2	PTSA1
PT	1	1	0	AM	PT	3	34	1	0.5880097	1	3	1	0	1	4	SA	PTSA2	3	PT	HL+I	PJ+I	PTJ1	PTJ2	WM	PTSA1
PT	1	0	1	AFB	PJ+I	3	23	1	0.4665688	0.7934713	1	0	1	1	4	AFB	PJ+I	3	WM	HL+I	PTSA1	PTJ2	PTJ1	PT	PTSA2
PT	1	0	1	AFB	PJ+I	5	27	1	0.4665688	0.7934713	1	0	1	1	4	AFB	PJ+I	4	HL+I	PTJ1	PTSA1	WM	PTJ2	PTSA2	PT
PT	1	1	0	AM	PT	3	17	1	0.5880097	1	1	1	0	1	5	AM	PT	2	HL+I	PJ+I	PTSA1	PTSA2	WM	PTJ1	PTJ2
PT	1	1	0	AM	PT	4	25	1	0.5880097	1	1	0	0	0	0	AFN	WM	2	PT	PTSA2	PTJ1	HL+I	PJ+I	PTJ2	PTSA1
PT	1	0	0	AFN	WM	4	36	1	0.393316	0.6688938	1	1	0	1	4	AM	PT	5	HL+I	PJ+I	PTSA1	PTSA2	WM	PTJ1	PTJ2
PT	1	0	0	AFN	WM	5	30	1	0.393316	0.6688938	1	1	0	1	4	AM	PT	3	PTSA1	PTJ1	PTJ2	WM	PJ+I	HL+I	PTSA2
PT	1	0	0	AFN	WM	3	30	1	0.393316	0.6688938	1	0	0	1	4	AFN	WM	4	HL+I	PJ+I	PTJ2	PTSA2	PT	PTJ1	PTSA1
PT	3	1	0	SA	PTSA1	2	17	1	0.1687375	0.2869637	3	1	0	0	2	SA	PTSA2	5	PJ+I	WM	PTSA1	HL+I	PTJ1	PT	PTJ2
PT	1	1	0	AM	PT	3	30	1	0.5880097	1	1	0	1	1	4	AFB	HL+I	4	PTJ1	PTJ2	PJ+I	WM	PTSA2	PT	PTSA1
PT	1	0	1	AFB	HL+I	4	32	1	0.4162178	0.7078418	1	1	0	1	2	AM	PT	3	HL+I	PTJ2	PTJ1	WM	PJ+I	PTSA2	PTSA1
PT	1	1	0	AM	PT	2	32	1	0.5880097	1	1	0	1	1	5	AFB	PJ+I	2	WM	PTJ2	HL+I	PTJ1	PTSA2	PT	PTSA1
PT	1	1	0	AM	PT	3	19	1	0.5880097	1	1	1	0	1	4	AM	PT	6	PTJ2	HL+I	PJ+I	WM	PTJ1	PTSA2	PTSA1
PT	1	1	0	AM	PT	5	30	1	0.5880097	1	1	0	0	1	5	AFN	WM	4	HL+I	PJ+I	PTSA1	PTSA2	PT	PTJ2	PTJ1
PT	1	1	0	AM	PT	4	29	1	0.5880097	1	1	0	1	1	3	AFB	PJ+I	5	WM	PT	HL+I	PTJ2	PTSA1	PTJ1	PTSA2
PT	1	0	0	AFN	WM	3	21	1	0.393316	0.6688938	1	1	0	1	4	AM	PT	3	PJ+I	HL+I	WM	PTJ2	PTSA1	PTSA2	PTJ1
PT	1	0	0	AFN	WM	2	30	1	0.393316	0.6688938	1	0	1	1	5	AFB	PJ+I	5	WM	HL+I	PTSA2	PTJ1	PTSA1	PTJ2	PT
PT	1	1	0	AM	PT	3	18	1	0.5880097	1	1	1	0	0	0	AM	PT	5	PJ+I	HL+I	WM	PTJ2	PTSA1	PTSA2	PTJ1
PT	3	1	0	SA	PTSA2	2	35	1	0.1515569	0.2577457	3	1	0	1	3	SA	PTSA1	4	PJ+I	WM	PT	HL+I	PTJ2	PTSA2	PTJ1
PT	1	0	0	AFN	WM	4	18	1	0.393316	0.6688938	1	1	0	1	5	AM	PT	4	PJ+I	HL+I	WM	PTJ2	PTSA1	PTSA2	PTJ1
PT	1	0	0	AFN	WM	5	21	1	0.393316	0.6688938	1	0	0	0	1	AFN	WM	4	PTJ2	PTSA2	PTJ1	HL+I	PJ+I	PT	PTSA1
PT	1	0	0	AFN	WM	4	35	1	0.393316	0.6688938	1	1	0	1	4	AM	PT	4	WM	HL+I	PTSA2	PJ+I	PTSA1	PTJ1	PTJ2
PT	1	1	0	AM	PT	4	34	1	0.5880097	1	1	0	1	1	4	AFB	HL+I	6	PT	WM	PJ+I	PTJ2	PTJ1	PTSA1	PTSA2
PT	1	1	0	AM	PT	5	17	1	0.5880097	1	1	0	1	0	0	AFB	PJ+I	5	HL+I	PTJ1	PTSA1	WM	PTJ2	PTSA2	PT
PT	1	0	0	AFN	WM	3	30	1	0.393316	0.6688938	1	1	0	1	5	AM	PT	5	PJ+I	HL+I	WM	PTSA1	PTJ2	PTJ1	PTSA2
PT	1	0	0	AFN	WM	4	27	1	0.393316	0.6688938	3	1	0	1	4	SA	PTSA1	3	PJ+I	WM	PT	HL+I	PTJ2	PTSA2	PTJ1
PT	1	1	0	AM	PT	4	23	1	0.5880097	1	1	1	0	1	3	AM	PT	3	PTJ2	HL+I	PJ+I	WM	PTJ1	PTSA2	PTSA1
PT	1	1	0	AM	PT	5	55	1	0.5880097	1	1	1	0	1	5	AM	PT	3	PJ+I	HL+I	WM	PTJ1	PTJ2	PTSA2	PTSA1
PT	1	1	0	AM	PT	3	22	1	0.5880097	1	1	1	0	1	4	AM	PT	5	PJ+I	HL+I	WM	PTJ2	PTSA1	PTSA2	PTJ1
PT	1	0	1	AFB	PJ+I	3	36	1	0.4665688	0.7934713	1	1	0	1	4	AM	PT	4	WM	HL+I	PJ+I	PTJ1	PTJ2	PTSA2	PTSA1
PT	1	0	1	AFB	PJ+I	5	20	1	0.4665688	0.7934713	1	1	0	1	4	AM	PT	2	HL+I	PTJ2	PTJ1	WM	PJ+I	PTSA2	PTSA1
PT	1	1	0	AM	PT	3	30	1	0.5880097	1	1	0	1	1	5	AFB	PJ+I	2	HL+I	PT	PTSA1	WM	PTJ1	PTJ2	PTSA2
PT	1	0	1	AFB	PJ+I	5	27	1	0.4665688	0.7934713	1	0	1	1	4	AFB	PJ+I	2	WM	PTJ2	HL+I	PTJ1	PTSA2	PT	PTSA1
PT	1	1	0	AM	PT	4	22	1	0.5880097	1	1	1	0	1	5	AM	PT	4	PTSA1	PTJ1	PTJ2	WM	PJ+I	HL+I	PTSA2
PT	1	1	0	AM	PT	5	20	1	0.5880097	1	1	0	1	1	4	AFB	PJ+I	5	HL+I	PT	PTSA1	WM	PTJ1	PTJ2	PTSA2
PT	1	0	0	AFN	WM	3	22	1	0.393316	0.6688938	1	0	0	1	3	AFN	WM	5	PTJ2	PTSA2	PTJ1	HL+I	PJ+I	PT	PTSA1
PT	1	1	0	AM	PT	4	28	1	0.5880097	1	1	1	0	1	2	AM	PT	3	PJ+I	HL+I	WM	PTSA1	PTJ2	PTJ1	PTSA2
PT	1	0	1	AFB	PJ+I	4	32	1	0.4665688	0.7934713	1	0	0	1	4	AFN	WM	3	HL+I	PJ+I	PTJ2	PTSA2	PT	PTJ1	PTSA1
PT	1	0	1	AFB	PJ+I	5	36	1	0.4665688	0.7934713	1	0	0	1	3	AFN	WM	3	HL+I	PJ+I	PTJ2	PTSA2	PT	PTJ1	PTSA1
PT	1	0	1	AFB	PJ+I	4	32	1	0.4665688	0.7934713	1	0	0	1	4	AFN	WM	4	PT	PTSA2	PTJ1	HL+I	PJ+I	PTJ2	PTSA1
PT	1	0	1	AFB	PJ+I	3	30	1	0.4665688	0.7934713	1	0	1	1	5	AFB	PJ+I	3	WM	PTJ2	HL+I	PTJ1	PTSA2	PT	PTSA1
PT	1	0	1	AFB	PJ+I	5	32	1	0.4665688	0.7934713	1	1	0	0	1	AM	PT	3	WM	HL+I	PTSA2	PJ+I	PTSA1	PTJ1	PTJ2
PT	1	1	0	AM	PT	3	23	1	0.5880097	1	1	0	1	1	3	AFB	HL+I	3	PTJ1	PTJ2	PJ+I	WM	PTSA2	PT	PTSA1
PT	1	1	0	AM	PT	5	30	1	0.5880097	1	3	1	0	1	5	SA	PTSA1	4	PTSA2	HL+I	PJ+I	PTJ2	PTJ1	WM	PT
PT	1	1	0	AM	PT	5	22	1	0.5880097	1	1	1	0	1	3	AM	PT	4	PTSA2	PTJ1	HL+I	WM	PTSA1	PTJ2	PJ+I
PT	1	1	0	AM	PT	5	29	1	0.5880097	1	1	0	1	1	4	AFB	HL+I	3	PT	WM	PJ+I	PTJ2	PTJ1	PTSA1	PTSA2
PT	1	1	0	AM	PT	4	36	1	0.5880097	1	1	1	0	1	5	AM	PT	5	HL+I	PJ+I	PTSA1	PTSA2	WM	PTJ1	PTJ2
PT	1	0	1	AFB	HL+I	4	21	1	0.4162178	0.7078418	1	0	0	1	4	AFN	WM	4	PT	PTJ2	HL+I	PJ+I	PTSA2	PTSA1	PTJ1
PT	1	1	0	AM	PT	5	23	1	0.5880097	1	1	0	1	1	3	AFB	PJ+I	5	WM	PT	HL+I	PTJ2	PTSA1	PTJ1	PTSA2
PT	1	0	1	AFB	PJ+I	4	21	1	0.4665688	0.7934713	1	0	0	1	5	AFN	WM	4	HL+I	PJ+I	PTSA1	PTSA2	PT	PTJ2	PTJ1
PT	1	1	0	AM	PT	4	17	1	0.5880097	1	1	0	1	1	2	AFB	HL+I	6	PTJ1	PTJ2	PJ+I	WM	PTSA2	PT	PTSA1
PT	1	0	1	AFB	PJ+I	2	35	1	0.4665688	0.7934713	1	0	0	1	4	AFN	WM	5	PT	PTJ2	HL+I	PJ+I	PTSA2	PTSA1	PTJ1
PT	1	1	0	AM	PT	2	27	1	0.5880097	1	1	0	1	1	4	AFB	PJ+I	5	WM	HL+I	PTSA2	PTJ1	PTSA1	PTJ2	PT
PT	1	0	1	AFB	HL+I	3	28	1	0.4162178	0.7078418	1	0	1	1	4	AFB	HL+I	3	PT	WM	PJ+I	PTJ2	PTJ1	PTSA1	PTSA2
PT	1	0	1	AFB	HL+I	5	36	1	0.4162178	0.7078418	1	1	0	1	4	AM	PT	5	HL+I	PTJ2	PTJ1	WM	PJ+I	PTSA2	PTSA1
PT	1	0	1	AFB	HL+I	5	21	1	0.4162178	0.7078418	1	0	1	1	5	AFB	HL+I	5	PTSA1	WM	PJ+I	PTJ1	PTJ2	PTSA2	PT
PT	1	1	0	AM	PT	3	30	1	0.5880097	1	1	0	1	1	3	AFB	HL+I	5	PTSA1	WM	PJ+I	PTJ1	PTJ2	PTSA2	PT
PT	1	1	0	AM	PT	4	27	1	0.5880097	1	1	1	0	1	4	AM	PT	3	WM	HL+I	PTSA2	PJ+I	PTSA1	PTJ1	PTJ2
PT	1	1	0	AM	PT	5	27	1	0.5880097	1	1	0	1	1	2	AFB	PJ+I	3	PTJ1	HL+I	WM	PTSA1	PTJ2	PT	PTSA2
PT	1	0	1	AFB	HL+I	3	17	1	0.4162178	0.7078418	1	0	1	1	4	AFB	HL+I	5	PT	WM	PJ+I	PTJ2	PTJ1	PTSA1	PTSA2
PT	1	1	0	AM	PT	4	35	1	0.5880097	1	1	1	0	1	4	AM	PT	3	PJ+I	HL+I	WM	PTJ2	PTSA1	PTSA2	PTJ1
PT	1	1	0	AM	PT	3	30	1	0.5880097	1	1	0	1	1	3	AFB	HL+I	3	PT	WM	PJ+I	PTJ2	PTJ1	PTSA1	PTSA2
PT	1	1	0	AM	PT	4	35	1	0.5880097	1	1	0	1	1	4	AFB	PJ+I	4	HL+I	PTJ1	PTSA1	WM	PTJ2	PTSA2	PT
PT	1	1	0	AM	PT	4	21	1	0.5880097	1	3	1	0	1	4	SA	PTSA1	4	PJ+I	WM	PT	HL+I	PTJ2	PTSA2	PTJ1
PT	1	1	0	AM	PT	3	17	1	0.5880097	1	1	0	0	1	3	AFN	WM	3	HL+I	PJ+I	PTSA1	PTSA2	PT	PTJ2	PTJ1
PT	1	1	0	AM	PT	3	35	1	0.5880097	1	1	1	0	1	4	AM	PT	5	WM	HL+I	PJ+I	PTJ1	PTJ2	PTSA2	PTSA1
PT	1	0	0	AFN	WM	4	21	1	0.393316	0.6688938	1	0	1	0	1	AFB	HL+I	5	PTSA1	WM	PJ+I	PTJ1	PTJ2	PTSA2	PT
PT	1	1	0	AM	PT	3	35	1	0.5880097	1	1	1	0	1	3	AM	PT	4	PJ+I	HL+I	WM	PTJ2	PTSA1	PTSA2	PTJ1
PT	1	0	0	AFN	WM	4	17	1	0.393316	0.6688938	1	0	0	1	3	AFN	WM	5	PTJ2	PTSA2	PTJ1	HL+I	PJ+I	PT	PTSA1
PT	1	1	0	AM	PT	3	22	1	0.5880097	1	1	0	0	1	3	AFN	WM	2	HL+I	PJ+I	PTSA1	PTSA2	PT	PTJ2	PTJ1
PT	1	1	0	AM	PT	4	28	1	0.5880097	1	1	0	1	1	3	AFB	PJ+I	6	WM	HL+I	PTSA2	PTJ1	PTSA1	PTJ2	PT
PT	1	1	0	AM	PT	4	20	1	0.5880097	1	1	0	1	1	4	AFB	HL+I	4	PTSA1	WM	PJ+I	PTJ1	PTJ2	PTSA2	PT
PT	1	1	0	AM	PT	4	34	1	0.5880097	1	1	0	0	1	3	AFN	WM	5	PT	PTJ2	HL+I	PJ+I	PTSA2	PTSA1	PTJ1
PT	1	0	1	AFB	HL+I	4	29	1	0.4162178	0.7078418	1	1	0	1	4	AM	PT	4	WM	HL+I	PTSA2	PJ+I	PTSA1	PTJ1	PTJ2
PT	1	1	0	AM	PT	3	21	1	0.5880097	1	3	1	0	1	3	SA	PTSA1	3	PTSA2	HL+I	PJ+I	PTJ2	PTJ1	WM	PT
PT	1	1	0	AM	PT	4	29	1	0.5880097	1	1	1	0	1	4	AM	PT	3	WM	HL+I	PTSA2	PJ+I	PTSA1	PTJ1	PTJ2
PT	1	0	0	AFN	WM	4	28	1	0.393316	0.6688938	1	1	0	1	5	AM	PT	4	PTSA1	PTJ1	PTJ2	WM	PJ+I	HL+I	PTSA2
PT	1	1	0	AM	PT	4	19	1	0.5880097	1	1	1	0	0	1	AM	PT	5	WM	HL+I	PJ+I	PTJ1	PTJ2	PTSA2	PTSA1
PT	1	0	0	AFN	WM	3	35	1	0.393316	0.6688938	1	0	1	1	4	AFB	PJ+I	4	WM	PT	HL+I	PTJ2	PTSA1	PTJ1	PTSA2
PT	1	0	1	AFB	PJ+I	2	20	1	0.4665688	0.7934713	1	0	1	1	4	AFB	PJ+I	4	WM	HL+I	PTSA1	PTJ2	PTJ1	PT	PTSA2
PT	1	0	1	AFB	PJ+I	3	35	1	0.4665688	0.7934713	1	0	1	1	4	AFB	PJ+I	4	WM	PTJ2	HL+I	PTJ1	PTSA2	PT	PTSA1
PT	1	1	0	AM	PT	5	32	1	0.5880097	1	1	0	1	1	3	AFB	HL+I	5	PTJ1	PTJ2	PJ+I	WM	PTSA2	PT	PTSA1
PT	1	0	1	AFB	PJ+I	4	28	1	0.4665688	0.7934713	1	0	0	1	4	AFN	WM	3	PTJ2	PTSA2	PTJ1	HL+I	PJ+I	PT	PTSA1
PT	1	0	0	AFN	WM	5	29	1	0.393316	0.6688938	1	1	0	1	4	AM	PT	3	PJ+I	HL+I	WM	PTSA1	PTJ2	PTJ1	PTSA2
PT	1	1	0	AM	PT	4	32	1	0.5880097	1	1	1	0	1	4	AM	PT	5	HL+I	PTJ2	PTJ1	WM	PJ+I	PTSA2	PTSA1
PT	1	0	1	AFB	HL+I	3	27	1	0.4162178	0.7078418	1	0	1	1	4	AFB	HL+I	5	PTJ1	PTJ2	PJ+I	WM	PTSA2	PT	PTSA1
PT	1	1	0	AM	PT	2	21	1	0.5880097	1	1	0	0	1	3	AFN	WM	2	HL+I	PJ+I	PTSA1	PTSA2	PT	PTJ2	PTJ1
PT	1	1	0	AM	PT	5	19	1	0.5880097	1	1	0	1	1	4	AFB	HL+I	5	PTJ1	PTJ2	PJ+I	WM	PTSA2	PT	PTSA1
PT	1	1	0	AM	PT	3	18	1	0.5880097	1	1	1	0	1	5	AM	PT	5	PJ+I	HL+I	WM	PTJ1	PTJ2	PTSA2	PTSA1
PT	1	1	0	AM	PT	3	35	1	0.5880097	1	1	0	1	1	5	AFB	HL+I	4	PT	WM	PJ+I	PTJ2	PTJ1	PTSA1	PTSA2
PT	1	1	0	AM	PT	3	17	1	0.5880097	1	3	1	0	1	3	SA	PTSA2	3	PJ+I	WM	PTSA1	HL+I	PTJ1	PT	PTJ2
PT	1	0	1	AFB	HL+I	4	28	1	0.4162178	0.7078418	3	1	0	1	2	SA	PTSA2	4	PJ+I	WM	PTSA1	HL+I	PTJ1	PT	PTJ2
PT	1	1	0	AM	PT	4	32	1	0.5880097	1	1	0	1	1	2	AFB	HL+I	3	PTJ1	PTJ2	PJ+I	WM	PTSA2	PT	PTSA1
PT	1	1	0	AM	PT	3	32	1	0.5880097	1	1	0	1	1	5	AFB	HL+I	3	PTSA1	WM	PJ+I	PTJ1	PTJ2	PTSA2	PT
PT	1	1	0	AM	PT	4	30	1	0.5880097	1	1	1	0	1	5	AM	PT	4	PJ+I	HL+I	WM	PTJ1	PTJ2	PTSA2	PTSA1
PT	1	1	0	AM	PT	4	32	1	0.5880097	1	1	0	1	1	3	AFB	HL+I	5	PT	WM	PJ+I	PTJ2	PTJ1	PTSA1	PTSA2
PT	1	1	0	AM	PT	4	21	1	0.5880097	1	1	1	0	1	4	AM	PT	5	PTSA2	PTJ1	HL+I	WM	PTSA1	PTJ2	PJ+I
PT	1	1	0	AM	PT	2	21	1	0.5880097	1	1	0	1	1	5	AFB	HL+I	3	PTJ1	PTJ2	PJ+I	WM	PTSA2	PT	PTSA1
PT	1	1	0	AM	PT	4	30	1	0.5880097	1	1	1	0	1	5	AM	PT	5	PTSA2	PTJ1	HL+I	WM	PTSA1	PTJ2	PJ+I
PT	1	0	1	AFB	PJ+I	3	29	1	0.4665688	0.7934713	1	0	0	1	4	AFN	WM	4	HL+I	PJ+I	PTSA1	PTSA2	PT	PTJ2	PTJ1
PT	1	0	1	AFB	HL+I	2	27	1	0.4162178	0.7078418	1	0	1	0	0	AFB	PJ+I	5	WM	PT	HL+I	PTJ2	PTSA1	PTJ1	PTSA2
PT	1	0	1	AFB	PJ+I	4	22	1	0.4665688	0.7934713	1	0	1	1	4	AFB	PJ+I	3	WM	PTJ2	HL+I	PTJ1	PTSA2	PT	PTSA1
PT	1	0	0	AFN	WM	4	22	1	0.393316	0.6688938	1	0	0	1	5	AFN	WM	2	HL+I	PJ+I	PTSA1	PTSA2	PT	PTJ2	PTJ1
PT	1	0	1	AFB	HL+I	4	54	1	0.4162178	0.7078418	1	0	1	1	5	AFB	HL+I	5	PT	WM	PJ+I	PTJ2	PTJ1	PTSA1	PTSA2
PT	1	0	0	AFN	WM	4	21	1	0.393316	0.6688938	1	0	0	1	3	AFN	WM	2	HL+I	PJ+I	PTJ2	PTSA2	PT	PTJ1	PTSA1
PT	1	1	0	AM	PT	5	20	1	0.5880097	1	1	0	1	1	5	AFB	PJ+I	3	WM	PT	HL+I	PTJ2	PTSA1	PTJ1	PTSA2
PT	1	1	0	AM	PT	5	29	1	0.5880097	1	1	1	0	1	3	AM	PT	6	HL+I	PJ+I	PTSA1	PTSA2	WM	PTJ1	PTJ2
PT	1	1	0	AM	PT	4	21	1	0.5880097	1	1	1	0	1	4	AM	PT	3	PTSA2	PTJ1	HL+I	WM	PTSA1	PTJ2	PJ+I
PT	1	1	0	AM	PT	3	31	1	0.5880097	1	1	0	0	1	5	AFN	WM	3	HL+I	PJ+I	PTSA1	PTSA2	PT	PTJ2	PTJ1
PT	1	0	1	AFB	HL+I	4	36	1	0.4162178	0.7078418	1	1	0	1	5	AM	PT	3	WM	HL+I	PTSA2	PJ+I	PTSA1	PTJ1	PTJ2
PT	1	0	0	AFN	WM	4	17	1	0.393316	0.6688938	1	0	0	1	3	AFN	WM	4	HL+I	PJ+I	PTJ2	PTSA2	PT	PTJ1	PTSA1
PT	1	0	1	AFB	PJ+I	4	36	1	0.4665688	0.7934713	1	1	0	1	4	AM	PT	4	PTSA1	PTJ1	PTJ2	WM	PJ+I	HL+I	PTSA2
PT	1	0	1	AFB	PJ+I	3	19	1	0.4665688	0.7934713	1	0	1	1	4	AFB	PJ+I	4	WM	PTJ2	HL+I	PTJ1	PTSA2	PT	PTSA1
PT	1	0	1	AFB	HL+I	5	21	1	0.4162178	0.7078418	1	0	0	0	2	AFN	WM	3	PT	PTSA2	PTJ1	HL+I	PJ+I	PTJ2	PTSA1
PT	1	0	0	AFN	WM	5	22	1	0.393316	0.6688938	1	1	0	1	4	AM	PT	5	WM	HL+I	PTSA2	PJ+I	PTSA1	PTJ1	PTJ2
PT	1	1	0	AM	PT	4	14	1	0.5880097	1	1	0	1	1	4	AFB	HL+I	2	PTSA1	WM	PJ+I	PTJ1	PTJ2	PTSA2	PT
PT	1	0	1	AFB	PJ+I	5	31	1	0.4665688	0.7934713	1	0	1	1	4	AFB	HL+I	2	PTJ1	PTJ2	PJ+I	WM	PTSA2	PT	PTSA1
PT	1	1	0	AM	PT	4	35	1	0.5880097	1	1	0	0	1	5	AFN	WM	2	HL+I	PJ+I	PTJ2	PTSA2	PT	PTJ1	PTSA1
PT	1	0	1	AFB	HL+I	5	33	1	0.4162178	0.7078418	1	0	0	1	4	AFN	WM	2	HL+I	PJ+I	PTJ1	PTSA2	PT	PTJ2	PTSA1
PT	1	1	0	AM	PT	3	30	1	0.5880097	1	1	0	0	1	5	AFN	WM	5	HL+I	PJ+I	PTJ1	PTSA2	PT	PTJ2	PTSA1
PT	1	0	1	AFB	PJ+I	4	34	1	0.4665688	0.7934713	1	0	1	1	5	AFB	PJ+I	5	WM	HL+I	PTSA1	PTJ2	PTJ1	PT	PTSA2
PT	1	0	1	AFB	HL+I	3	17	1	0.4162178	0.7078418	1	0	1	1	5	AFB	PJ+I	3	PTJ1	HL+I	WM	PTSA1	PTJ2	PT	PTSA2
PT	1	0	0	AFN	WM	3	32	1	0.393316	0.6688938	1	0	0	1	5	AFN	WM	4	PT	PTSA2	PTJ1	HL+I	PJ+I	PTJ2	PTSA1
PT	1	0	1	AFB	PJ+I	4	14	1	0.4665688	0.7934713	1	0	1	1	4	AFB	HL+I	5	PTJ1	PTJ2	PJ+I	WM	PTSA2	PT	PTSA1
PT	1	1	0	AM	PT	5	34	1	0.5880097	1	1	1	0	0	1	AM	PT	4	PJ+I	HL+I	WM	PTJ1	PTJ2	PTSA2	PTSA1
PT	1	0	1	AFB	PJ+I	3	22	1	0.4665688	0.7934713	1	1	0	1	5	AM	PT	4	HL+I	PJ+I	PTSA1	PTSA2	WM	PTJ1	PTJ2
PT	3	1	0	SA	PTSA2	3	35	1	0.1515569	0.2577457	1	1	0	1	3	AM	PT	5	HL+I	PTJ2	PTJ1	WM	PJ+I	PTSA2	PTSA1
PT	1	1	0	AM	PT	4	27	1	0.5880097	1	1	1	0	1	5	AM	PT	5	PTJ2	HL+I	PJ+I	WM	PTJ1	PTSA2	PTSA1
PT	1	1	0	AM	PT	5	25	1	0.5880097	1	1	0	1	1	4	AFB	HL+I	5	PTSA1	WM	PJ+I	PTJ1	PTJ2	PTSA2	PT
PT	1	0	0	AFN	WM	3	54	1	0.393316	0.6688938	1	1	0	1	5	AM	PT	5	WM	HL+I	PTSA2	PJ+I	PTSA1	PTJ1	PTJ2
PT	1	0	1	AFB	PJ+I	5	22	1	0.4665688	0.7934713	1	0	1	1	5	AFB	PJ+I	3	WM	HL+I	PTSA2	PTJ1	PTSA1	PTJ2	PT
PT	1	0	1	AFB	HL+I	3	17	1	0.4162178	0.7078418	3	1	0	1	2	SA	PTSA2	3	PJ+I	WM	PTSA1	HL+I	PTJ1	PT	PTJ2
PT	1	1	0	AM	PT	5	35	1	0.5880097	1	1	1	0	1	4	AM	PT	3	PJ+I	HL+I	WM	PTJ2	PTSA1	PTSA2	PTJ1
PT	1	1	0	AM	PT	3	33	1	0.5880097	1	1	0	1	1	3	AFB	PJ+I	4	WM	PT	HL+I	PTJ2	PTSA1	PTJ1	PTSA2
PT	1	0	1	AFB	PJ+I	3	27	1	0.4665688	0.7934713	1	1	0	1	4	AM	PT	5	HL+I	PTJ2	PTJ1	WM	PJ+I	PTSA2	PTSA1
PT	1	1	0	AM	PT	4	21	1	0.5880097	1	1	0	0	1	5	AFN	WM	3	HL+I	PJ+I	PTJ1	PTSA2	PT	PTJ2	PTSA1
PT	1	0	0	AFN	WM	5	29	1	0.393316	0.6688938	1	0	0	1	3	AFN	WM	6	PTJ2	PTSA2	PTJ1	HL+I	PJ+I	PT	PTSA1
PT	1	1	0	AM	PT	3	20	1	0.5880097	1	1	0	1	1	5	AFB	HL+I	5	PTJ1	PTJ2	PJ+I	WM	PTSA2	PT	PTSA1
PT	1	0	0	AFN	WM	2	31	1	0.393316	0.6688938	3	1	0	1	4	SA	PTSA1	3	PJ+I	WM	PT	HL+I	PTJ2	PTSA2	PTJ1
PT	1	0	1	AFB	PJ+I	4	21	1	0.4665688	0.7934713	1	1	0	1	4	AM	PT	3	WM	HL+I	PJ+I	PTJ1	PTJ2	PTSA2	PTSA1
PT	1	0	1	AFB	PJ+I	4	33	1	0.4665688	0.7934713	1	1	0	1	4	AM	PT	5	HL+I	PJ+I	PTSA1	PTSA2	WM	PTJ1	PTJ2
PT	1	0	0	AFN	WM	4	33	1	0.393316	0.6688938	1	0	0	1	5	AFN	WM	3	HL+I	PJ+I	PTJ1	PTSA2	PT	PTJ2	PTSA1
PT	1	1	0	AM	PT	3	29	1	0.5880097	1	3	1	0	1	4	SA	PTSA1	5	PJ+I	WM	PT	HL+I	PTJ2	PTSA2	PTJ1
PT	1	0	1	AFB	HL+I	4	32	1	0.4162178	0.7078418	3	1	0	1	4	SA	PTSA1	3	PJ+I	WM	PT	HL+I	PTJ2	PTSA2	PTJ1
PT	1	1	0	AM	PT	4	27	1	0.5880097	1	3	1	0	1	4	SA	PTSA1	4	PJ+I	WM	PT	HL+I	PTJ2	PTSA2	PTJ1
TY	1	0	1	AFB	BQ+I	6	20	1	0.2624267	0.5480555	1	0	0	1	2	AFN	DT	5	TYJ4	HR	YO+I	TYJ1	BQ+I	TYJ2	ZB+I	SM	TYJ3	JT	TYJ5	TY
TY	1	1	0	AM	TY	5	40	1	0.4788324	1	1	0	0	1	4	AFN	SM	3	HR	JT	ZB+I	YO+I	DT	TYJ1	BQ+I	TYJ5	TY	TYJ4	TYJ3	TYJ2
TY	1	0	0	AFN	DT	5	17	1	0.3062592	0.6395959	1	0	1	1	5	AFB	BQ+I	5	HR	JT	ZB+I	YO+I	DT	TYJ1	SM	TYJ5	TY	TYJ4	TYJ3	TYJ2
TY	1	0	0	AFN	DT	5	41	1	0.3062592	0.6395959	1	0	1	1	5	AFB	BQ+I	6	HR	JT	ZB+I	YO+I	DT	TYJ1	SM	TYJ5	TY	TYJ4	TYJ3	TYJ2
TY	1	0	1	AFB	ZB+I	4	46	1	0.265225	0.5538994	1	0	0	1	3	AFN	HR	3	SM	ZB+I	DT	TYJ5	TYJ1	YO+I	TYJ3	BQ+I	TYJ4	TY	TYJ2	JT
TY	1	1	0	AM	TY	5	21	1	0.4788324	1	1	0	0	0	0	AFN	JT	5	TYJ2	TYJ3	TY	SM	TYJ1	YO+I	BQ+I	TYJ5	ZB+I	TYJ4	HR	DT
TY	1	1	0	AM	TY	6	21	1	0.4788324	1	1	1	0	1	5	AM	TY	5	DT	YO+I	HR	TYJ3	SM	TYJ1	JT	TYJ4	BQ+I	ZB+I	TYJ5	TYJ2
TY	1	0	0	AFN	JT	4	34	1	0.2881232	0.6017203	1	0	0	1	3	AFN	JT	5	ZB+I	TY	HR	DT	SM	YO+I	BQ+I	TYJ1	TYJ2	TYJ3	TYJ4	TYJ5
TY	1	0	0	AFN	HR	6	46	1	0.3093021	0.6459506	1	0	1	1	5	AFB	YO+I	3	HR	TY	TYJ3	JT	BQ+I	TYJ1	ZB+I	TYJ2	DT	TYJ4	SM	TYJ5
TY	1	0	0	AFN	DT	4	24	1	0.3062592	0.6395959	1	0	0	1	4	AFN	DT	3	TYJ4	HR	YO+I	TYJ1	BQ+I	TYJ2	ZB+I	SM	TYJ3	JT	TYJ5	TY
TY	1	0	1	AFB	ZB+I	7	28	1	0.265225	0.5538994	1	1	0	1	5	AM	TY	3	BQ+I	YO+I	TYJ2	TYJ4	ZB+I	TYJ3	SM	JT	HR	TYJ5	TYJ1	DT
TY	1	1	0	AM	TY	6	29	1	0.4788324	1	1	0	1	1	3	AFB	YO+I	3	HR	TY	TYJ3	JT	BQ+I	TYJ1	ZB+I	TYJ2	DT	TYJ4	SM	TYJ5
TY	1	1	0	AM	TY	4	43	1	0.4788324	1	1	1	0	1	4	AM	TY	6	DT	YO+I	HR	TYJ3	SM	TYJ1	JT	TYJ4	BQ+I	ZB+I	TYJ5	TYJ2
TY	1	0	0	AFN	JT	3	22	1	0.2881232	0.6017203	1	0	0	1	3	AFN	JT	5	YO+I	TY	HR	ZB+I	DT	TYJ5	BQ+I	SM	TYJ3	TYJ1	TYJ2	TYJ4
TY	1	0	0	AFN	SM	4	20	1	0.3396265	0.7092806	1	1	0	1	4	AM	TY	3	JT	ZB+I	YO+I	TYJ2	HR	TYJ5	DT	TYJ3	SM	BQ+I	TYJ1	TYJ4
TY	1	0	0	AFN	JT	6	28	1	0.2881232	0.6017203	1	0	0	1	3	AFN	SM	4	HR	JT	ZB+I	YO+I	DT	TYJ1	BQ+I	TYJ5	TY	TYJ4	TYJ3	TYJ2
TY	1	0	0	AFN	SM	5	41	1	0.3396265	0.7092806	1	0	0	1	4	AFN	SM	3	HR	JT	ZB+I	TY	DT	TYJ3	BQ+I	TYJ1	YO+I	TYJ5	TYJ4	TYJ2
TY	1	0	0	AFN	SM	4	46	1	0.3396265	0.7092806	1	0	0	1	5	AFN	DT	5	JT	ZB+I	TYJ4	YO+I	TYJ3	BQ+I	TYJ1	HR	TYJ5	TY	SM	TYJ2
TY	1	0	1	AFB	BQ+I	5	20	1	0.2624267	0.5480555	1	0	0	1	5	AFN	JT	6	ZB+I	TY	HR	DT	SM	YO+I	BQ+I	TYJ1	TYJ2	TYJ3	TYJ4	TYJ5
TY	1	0	1	AFB	YO+I	5	40	1	0.2924158	0.6106851	1	0	0	1	4	AFN	HR	3	SM	YO+I	TYJ1	BQ+I	TYJ2	ZB+I	TYJ3	TY	DT	JT	TYJ4	TYJ5
TY	1	0	1	AFB	YO+I	5	40	1	0.2924158	0.6106851	1	1	0	1	4	AM	TY	6	TYJ1	ZB+I	YO+I	TYJ5	HR	TYJ4	DT	JT	TYJ3	BQ+I	TYJ2	SM
TY	1	0	0	AFN	JT	5	17	1	0.2881232	0.6017203	1	0	0	1	5	AFN	JT	3	HR	SM	TYJ2	YO+I	BQ+I	TYJ1	ZB+I	TYJ5	DT	TYJ4	TY	TYJ3
TY	1	0	1	AFB	ZB+I	7	23	1	0.265225	0.5538994	1	0	1	1	5	AFB	ZB+I	3	SM	DT	HR	TYJ1	YO+I	TYJ3	BQ+I	JT	TYJ4	TY	TYJ2	TYJ5
TY	1	0	0	AFN	JT	4	16	1	0.2881232	0.6017203	1	0	0	1	3	AFN	JT	5	ZB+I	TY	HR	DT	SM	YO+I	BQ+I	TYJ1	TYJ2	TYJ3	TYJ4	TYJ5
TY	1	0	1	AFB	ZB+I	5	46	1	0.265225	0.5538994	1	0	1	1	3	AFB	YO+I	4	BQ+I	TY	JT	TYJ1	ZB+I	TYJ4	SM	TYJ2	HR	TYJ5	TYJ3	DT
TY	1	0	0	AFN	SM	4	21	1	0.3396265	0.7092806	1	0	0	1	3	AFN	SM	5	HR	JT	ZB+I	TY	DT	TYJ3	BQ+I	TYJ1	YO+I	TYJ5	TYJ4	TYJ2
TY	1	1	0	AM	TY	4	18	1	0.4788324	1	1	0	1	1	4	AFB	BQ+I	3	HR	JT	ZB+I	YO+I	DT	TYJ1	SM	TYJ5	TY	TYJ4	TYJ3	TYJ2
TY	1	0	0	AFN	JT	6	41	1	0.2881232	0.6017203	1	1	0	1	3	AM	TY	3	JT	ZB+I	YO+I	TYJ2	HR	TYJ5	DT	TYJ3	SM	BQ+I	TYJ1	TYJ4
TY	1	0	0	AFN	HR	5	39	1	0.3093021	0.6459506	1	0	0	1	4	AFN	JT	3	TY	DT	SM	YO+I	TYJ5	BQ+I	TYJ3	HR	TYJ1	TYJ2	ZB+I	TYJ4
TY	1	0	0	AFN	JT	4	41	1	0.2881232	0.6017203	1	0	0	1	4	AFN	SM	5	HR	JT	ZB+I	TY	DT	TYJ3	BQ+I	TYJ1	YO+I	TYJ5	TYJ4	TYJ2
TY	1	0	1	AFB	BQ+I	4	26	1	0.2624267	0.5480555	1	1	0	1	3	AM	TY	5	DT	YO+I	HR	TYJ2	SM	TYJ5	JT	TYJ4	BQ+I	ZB+I	TYJ3	TYJ1
TY	1	1	0	AM	TY	5	28	1	0.4788324	1	1	0	0	1	4	AFN	SM	3	HR	JT	ZB+I	TY	DT	TYJ3	BQ+I	TYJ1	YO+I	TYJ5	TYJ4	TYJ2
TY	1	0	0	AFN	DT	7	40	1	0.3062592	0.6395959	1	0	1	1	5	AFB	BQ+I	3	HR	SM	TYJ2	YO+I	JT	TYJ1	ZB+I	TYJ5	DT	TYJ4	TY	TYJ3
TY	1	0	0	AFN	DT	4	46	1	0.3062592	0.6395959	1	0	0	1	3	AFN	DT	3	TYJ4	HR	YO+I	TYJ1	BQ+I	TYJ2	ZB+I	SM	TYJ3	JT	TYJ5	TY
TY	1	0	1	AFB	BQ+I	4	20	1	0.2624267	0.5480555	1	0	0	1	5	AFN	SM	3	HR	JT	ZB+I	TY	DT	TYJ3	BQ+I	TYJ1	YO+I	TYJ5	TYJ4	TYJ2
TY	1	0	0	AFN	SM	5	46	1	0.3396265	0.7092806	1	1	0	1	5	AM	TY	6	TYJ1	ZB+I	YO+I	TYJ5	HR	TYJ4	DT	JT	TYJ3	BQ+I	TYJ2	SM
TY	1	1	0	AM	TY	5	38	1	0.4788324	1	1	0	0	1	3	AFN	HR	3	SM	ZB+I	DT	TYJ5	TYJ1	YO+I	TYJ3	BQ+I	TYJ4	TY	TYJ2	JT
TY	1	0	0	AFN	HR	6	36	1	0.3093021	0.6459506	1	0	0	1	5	AFN	JT	3	DT	ZB+I	TYJ4	YO+I	TYJ3	BQ+I	TYJ1	HR	TYJ5	TY	SM	TYJ2
TY	1	0	0	AFN	HR	4	29	1	0.3093021	0.6459506	1	0	0	1	4	AFN	DT	5	TYJ4	HR	YO+I	TYJ1	BQ+I	TYJ2	ZB+I	SM	TYJ3	JT	TYJ5	TY
TY	1	1	0	AM	TY	4	40	1	0.4788324	1	1	1	0	1	5	AM	TY	5	DT	YO+I	HR	TYJ3	SM	TYJ1	JT	TYJ4	BQ+I	ZB+I	TYJ5	TYJ2
TY	1	0	0	AFN	DT	4	26	1	0.3062592	0.6395959	1	0	0	0	1	AFN	HR	5	TY	SM	TYJ3	TYJ1	DT	JT	YO+I	BQ+I	TYJ5	ZB+I	TYJ4	TYJ2
TY	1	0	0	AFN	DT	5	29	1	0.3062592	0.6395959	1	0	1	1	4	AFB	BQ+I	4	TY	YO+I	TYJ2	TYJ4	ZB+I	TYJ3	SM	JT	HR	TYJ5	TYJ1	DT
TY	1	1	0	AM	TY	7	21	1	0.4788324	1	1	0	0	1	3	AFN	HR	3	SM	YO+I	TYJ1	BQ+I	TYJ2	ZB+I	TYJ3	TY	DT	JT	TYJ4	TYJ5
TY	1	0	1	AFB	ZB+I	5	26	1	0.265225	0.5538994	1	0	1	1	4	AFB	ZB+I	6	SM	DT	HR	TYJ1	YO+I	TYJ3	BQ+I	JT	TYJ4	TY	TYJ2	TYJ5
TY	1	0	1	AFB	YO+I	4	41	1	0.2924158	0.6106851	1	0	1	1	5	AFB	ZB+I	3	SM	DT	HR	TYJ4	YO+I	TYJ3	BQ+I	JT	TYJ2	TY	TYJ1	TYJ5
TY	1	0	0	AFN	SM	5	26	1	0.3396265	0.7092806	1	0	0	1	3	AFN	JT	3	YO+I	TYJ5	HR	ZB+I	DT	TYJ1	BQ+I	SM	TYJ4	TYJ3	TYJ2	TY
TY	1	1	0	AM	TY	5	26	1	0.4788324	1	1	0	0	1	5	AFN	DT	3	TYJ1	ZB+I	YO+I	TYJ5	HR	TYJ4	TY	JT	TYJ3	BQ+I	TYJ2	SM
TY	1	0	0	AFN	SM	6	24	1	0.3396265	0.7092806	1	0	0	1	3	AFN	JT	3	TYJ2	DT	SM	YO+I	TYJ5	BQ+I	TYJ4	HR	TYJ1	TY	ZB+I	TYJ3
TY	1	0	0	AFN	HR	5	20	1	0.3093021	0.6459506	1	0	1	1	4	AFB	BQ+I	3	TY	YO+I	TYJ2	TYJ4	ZB+I	TYJ3	SM	JT	HR	TYJ5	TYJ1	DT
TY	1	0	0	AFN	SM	4	21	1	0.3396265	0.7092806	1	0	0	0	0	AFN	SM	3	HR	JT	ZB+I	TY	DT	TYJ3	BQ+I	TYJ1	YO+I	TYJ5	TYJ4	TYJ2
TY	1	1	0	AM	TY	7	27	1	0.4788324	1	1	0	0	1	4	AFN	DT	6	TYJ4	HR	YO+I	TYJ1	BQ+I	TYJ2	ZB+I	SM	TYJ3	JT	TYJ5	TY
TY	1	1	0	AM	TY	5	24	1	0.4788324	1	1	0	0	1	5	AFN	JT	3	DT	ZB+I	TYJ4	YO+I	TYJ3	BQ+I	TYJ1	HR	TYJ5	TY	SM	TYJ2
TY	1	0	0	AFN	HR	3	55	1	0.3093021	0.6459506	1	1	0	1	4	AM	TY	3	JT	ZB+I	YO+I	TYJ2	HR	TYJ5	DT	TYJ3	SM	BQ+I	TYJ1	TYJ4
TY	1	0	1	AFB	YO+I	4	16	1	0.2924158	0.6106851	1	0	1	0	2	AFB	YO+I	3	TY	ZB+I	DT	TYJ1	TYJ5	HR	TYJ4	BQ+I	TYJ3	SM	TYJ2	JT
TY	1	0	0	AFN	JT	5	22	1	0.2881232	0.6017203	1	0	1	1	3	AFB	ZB+I	3	SM	DT	HR	TYJ1	YO+I	TYJ3	BQ+I	JT	TYJ4	TY	TYJ2	TYJ5
TY	1	0	0	AFN	JT	4	28	1	0.2881232	0.6017203	1	1	0	0	1	AM	TY	3	TYJ1	ZB+I	YO+I	TYJ5	HR	TYJ4	DT	JT	TYJ3	BQ+I	TYJ2	SM
TY	1	0	1	AFB	BQ+I	5	55	1	0.2624267	0.5480555	1	0	0	1	4	AFN	DT	4	TYJ4	HR	YO+I	TYJ1	BQ+I	TYJ2	ZB+I	SM	TYJ3	JT	TYJ5	TY
TY	1	1	0	AM	TY	5	26	1	0.4788324	1	1	0	0	1	3	AFN	JT	3	HR	SM	TYJ2	YO+I	BQ+I	TYJ1	ZB+I	TYJ5	DT	TYJ4	TY	TYJ3
TY	1	0	1	AFB	BQ+I	7	40	1	0.2624267	0.5480555	1	0	0	0	0	AFN	JT	6	TYJ2	DT	SM	YO+I	TYJ5	BQ+I	TYJ4	HR	TYJ1	TY	ZB+I	TYJ3
TY	1	0	0	AFN	SM	4	28	1	0.3396265	0.7092806	1	0	0	1	4	AFN	JT	6	TY	DT	SM	YO+I	TYJ5	BQ+I	TYJ3	HR	TYJ1	TYJ2	ZB+I	TYJ4
TY	1	0	1	AFB	YO+I	5	26	1	0.2924158	0.6106851	1	0	1	1	4	AFB	ZB+I	3	TYJ3	SM	JT	HR	YO+I	TYJ5	BQ+I	TYJ4	TYJ1	TY	DT	TYJ2
TY	1	0	0	AFN	DT	4	41	1	0.3062592	0.6395959	1	0	1	1	5	AFB	YO+I	5	TY	ZB+I	DT	TYJ1	TYJ5	HR	TYJ4	BQ+I	TYJ3	SM	TYJ2	JT
TY	1	1	0	AM	TY	5	36	1	0.4788324	1	1	0	0	1	5	AFN	SM	3	HR	JT	ZB+I	YO+I	DT	TYJ1	BQ+I	TYJ5	TY	TYJ4	TYJ3	TYJ2
TY	1	0	1	AFB	BQ+I	6	43	1	0.2624267	0.5480555	1	0	1	1	4	AFB	YO+I	5	TY	ZB+I	DT	TYJ1	TYJ5	HR	TYJ4	BQ+I	TYJ3	SM	TYJ2	JT
TY	1	0	0	AFN	HR	6	26	1	0.3093021	0.6459506	1	1	0	1	4	AM	TY	4	TYJ1	ZB+I	YO+I	TYJ5	HR	TYJ4	DT	JT	TYJ3	BQ+I	TYJ2	SM
TY	1	0	1	AFB	ZB+I	5	24	1	0.265225	0.5538994	1	0	1	1	2	AFB	YO+I	5	TY	ZB+I	DT	TYJ1	TYJ5	HR	TYJ4	BQ+I	TYJ3	SM	TYJ2	JT
TY	1	0	0	AFN	SM	5	21	1	0.3396265	0.7092806	1	0	0	0	1	AFN	HR	4	SM	ZB+I	DT	TYJ5	TYJ1	YO+I	TYJ3	BQ+I	TYJ4	TY	TYJ2	JT
TY	1	1	0	AM	TY	5	23	1	0.4788324	1	1	0	0	1	3	AFN	HR	5	TY	SM	TYJ3	TYJ1	DT	JT	YO+I	BQ+I	TYJ5	ZB+I	TYJ4	TYJ2
TY	1	0	1	AFB	YO+I	4	43	1	0.2924158	0.6106851	1	0	1	1	4	AFB	YO+I	5	BQ+I	TY	JT	TYJ1	ZB+I	TYJ4	SM	TYJ2	HR	TYJ5	TYJ3	DT
TY	1	0	1	AFB	ZB+I	6	24	1	0.265225	0.5538994	1	0	0	1	3	AFN	JT	3	TYJ2	DT	SM	YO+I	TYJ5	BQ+I	TYJ4	HR	TYJ1	TY	ZB+I	TYJ3
TY	1	0	1	AFB	BQ+I	5	23	1	0.2624267	0.5480555	1	0	1	1	4	AFB	ZB+I	3	SM	DT	HR	TYJ1	YO+I	TYJ3	BQ+I	JT	TYJ4	TY	TYJ2	TYJ5
TY	1	0	0	AFN	SM	5	34	1	0.3396265	0.7092806	1	0	0	1	3	AFN	JT	5	HR	TY	TYJ3	YO+I	BQ+I	TYJ1	ZB+I	TYJ2	DT	TYJ4	SM	TYJ5
TY	1	0	0	AFN	JT	3	40	1	0.2881232	0.6017203	1	1	0	1	2	AM	TY	5	TYJ1	ZB+I	YO+I	TYJ5	HR	TYJ4	DT	JT	TYJ3	BQ+I	TYJ2	SM
TY	1	1	0	AM	TY	5	21	1	0.4788324	1	1	0	0	1	5	AFN	JT	6	TYJ3	ZB+I	DT	YO+I	TYJ1	BQ+I	TYJ5	HR	TYJ2	TY	SM	TYJ4
TY	1	0	1	AFB	BQ+I	4	17	1	0.2624267	0.5480555	1	0	0	1	4	AFN	JT	3	ZB+I	TYJ4	HR	DT	SM	YO+I	BQ+I	TYJ1	TYJ5	TYJ3	TY	TYJ2
TY	1	0	0	AFN	JT	5	20	1	0.2881232	0.6017203	1	0	0	1	4	AFN	JT	5	TY	DT	SM	YO+I	TYJ5	BQ+I	TYJ3	HR	TYJ1	TYJ2	ZB+I	TYJ4
TY	1	0	0	AFN	SM	5	26	1	0.3396265	0.7092806	1	0	0	1	3	AFN	HR	5	TYJ4	DT	YO+I	TYJ1	BQ+I	TYJ2	ZB+I	SM	TYJ3	JT	TYJ5	TY
TY	1	0	0	AFN	JT	4	41	1	0.2881232	0.6017203	1	0	1	1	4	AFB	BQ+I	5	HR	JT	ZB+I	YO+I	DT	TYJ1	SM	TYJ5	TY	TYJ4	TYJ3	TYJ2
TY	1	0	1	AFB	BQ+I	6	34	1	0.2624267	0.5480555	1	0	0	1	3	AFN	JT	5	DT	ZB+I	TYJ4	YO+I	TYJ3	BQ+I	TYJ1	HR	TYJ5	TY	SM	TYJ2
TY	1	0	1	AFB	ZB+I	3	32	1	0.265225	0.5538994	1	0	0	1	3	AFN	DT	3	JT	ZB+I	TYJ4	YO+I	TYJ3	BQ+I	TYJ1	HR	TYJ5	TY	SM	TYJ2
TY	1	0	0	AFN	SM	5	23	1	0.3396265	0.7092806	1	0	1	0	1	AFB	BQ+I	5	HR	JT	ZB+I	YO+I	DT	TYJ1	SM	TYJ5	TY	TYJ4	TYJ3	TYJ2
TY	1	0	1	AFB	ZB+I	5	24	1	0.265225	0.5538994	1	0	0	1	5	AFN	DT	3	TYJ4	HR	YO+I	TYJ1	BQ+I	TYJ2	ZB+I	SM	TYJ3	JT	TYJ5	TY
TY	1	1	0	AM	TY	6	29	1	0.4788324	1	1	0	0	1	4	AFN	HR	4	TYJ3	SM	TYJ1	TYJ2	DT	JT	YO+I	BQ+I	TYJ5	ZB+I	TY	TYJ4
TY	1	0	1	AFB	YO+I	3	32	1	0.2924158	0.6106851	1	0	0	1	4	AFN	JT	3	HR	SM	TYJ2	YO+I	BQ+I	TYJ1	ZB+I	TYJ5	DT	TYJ4	TY	TYJ3
TY	1	0	0	AFN	JT	4	41	1	0.2881232	0.6017203	1	1	0	1	5	AM	TY	5	DT	YO+I	HR	TYJ3	SM	TYJ1	JT	TYJ4	BQ+I	ZB+I	TYJ5	TYJ2
TY	1	0	0	AFN	DT	4	20	1	0.3062592	0.6395959	1	0	0	1	5	AFN	HR	6	TY	ZB+I	DT	TYJ1	TYJ5	YO+I	TYJ4	BQ+I	TYJ3	SM	TYJ2	JT
TY	1	1	0	AM	TY	5	24	1	0.4788324	1	1	1	0	1	4	AM	TY	6	TYJ1	ZB+I	YO+I	TYJ5	HR	TYJ4	DT	JT	TYJ3	BQ+I	TYJ2	SM
TY	1	0	0	AFN	JT	5	21	1	0.2881232	0.6017203	1	0	1	1	5	AFB	YO+I	3	BQ+I	TY	JT	TYJ1	ZB+I	TYJ4	SM	TYJ2	HR	TYJ5	TYJ3	DT
TY	1	0	1	AFB	ZB+I	4	21	1	0.265225	0.5538994	1	0	1	1	5	AFB	BQ+I	3	HR	SM	TYJ2	YO+I	JT	TYJ1	ZB+I	TYJ5	DT	TYJ4	TY	TYJ3
TY	1	0	0	AFN	SM	4	22	1	0.3396265	0.7092806	1	0	0	0	1	AFN	JT	4	ZB+I	TYJ4	HR	DT	SM	YO+I	BQ+I	TYJ1	TYJ5	TYJ3	TY	TYJ2
TY	1	0	0	AFN	SM	4	43	1	0.3396265	0.7092806	1	1	0	1	5	AM	TY	3	BQ+I	YO+I	JT	TYJ1	ZB+I	TYJ4	SM	TYJ2	HR	TYJ5	TYJ3	DT
TY	1	0	1	AFB	YO+I	5	22	1	0.2924158	0.6106851	1	0	0	1	5	AFN	DT	3	TYJ4	HR	YO+I	TYJ1	BQ+I	TYJ2	ZB+I	SM	TYJ3	JT	TYJ5	TY
TY	1	0	0	AFN	JT	5	22	1	0.2881232	0.6017203	1	0	1	1	3	AFB	BQ+I	3	TY	YO+I	TYJ2	TYJ4	ZB+I	TYJ3	SM	JT	HR	TYJ5	TYJ1	DT
TY	1	0	0	AFN	JT	5	24	1	0.2881232	0.6017203	1	0	0	1	4	AFN	JT	4	YO+I	TYJ5	HR	ZB+I	DT	TYJ1	BQ+I	SM	TYJ4	TYJ3	TYJ2	TY
TY	1	0	0	AFN	JT	5	20	1	0.2881232	0.6017203	1	0	0	1	5	AFN	HR	4	TYJ3	SM	TYJ1	TYJ2	DT	JT	YO+I	BQ+I	TYJ5	ZB+I	TY	TYJ4
TY	1	1	0	AM	TY	4	28	1	0.4788324	1	1	0	0	1	3	AFN	HR	3	TY	SM	TYJ3	TYJ1	DT	JT	YO+I	BQ+I	TYJ5	ZB+I	TYJ4	TYJ2
TY	1	0	1	AFB	YO+I	4	21	1	0.2924158	0.6106851	1	0	0	0	1	AFN	DT	3	TYJ4	HR	YO+I	TYJ1	BQ+I	TYJ2	ZB+I	SM	TYJ3	JT	TYJ5	TY
TY	1	0	0	AFN	HR	4	26	1	0.3093021	0.6459506	1	0	0	0	2	AFN	JT	3	TYJ2	TYJ3	TY	SM	TYJ1	YO+I	BQ+I	TYJ5	ZB+I	TYJ4	HR	DT
TY	1	0	0	AFN	JT	4	40	1	0.2881232	0.6017203	1	0	0	1	3	AFN	JT	3	TYJ2	TYJ3	TY	SM	TYJ1	YO+I	BQ+I	TYJ5	ZB+I	TYJ4	HR	DT
TY	1	1	0	AM	TY	6	65	1	0.4788324	1	1	1	0	0	0	AM	TY	6	BQ+I	YO+I	JT	TYJ1	ZB+I	TYJ4	SM	TYJ2	HR	TYJ5	TYJ3	DT
TY	1	0	0	AFN	JT	5	18	1	0.2881232	0.6017203	1	1	0	1	3	AM	TY	3	DT	YO+I	HR	TYJ3	SM	TYJ1	JT	TYJ4	BQ+I	ZB+I	TYJ5	TYJ2
TY	1	0	0	AFN	JT	7	36	1	0.2881232	0.6017203	1	0	0	1	4	AFN	JT	5	YO+I	TYJ5	HR	ZB+I	DT	TYJ1	BQ+I	SM	TYJ4	TYJ3	TYJ2	TY
TY	1	0	1	AFB	ZB+I	7	18	1	0.265225	0.5538994	1	0	0	1	4	AFN	DT	5	TYJ1	ZB+I	YO+I	TYJ5	HR	TYJ4	TY	JT	TYJ3	BQ+I	TYJ2	SM
TY	1	0	1	AFB	YO+I	5	17	1	0.2924158	0.6106851	1	0	1	1	5	AFB	BQ+I	3	HR	JT	ZB+I	YO+I	DT	TYJ1	SM	TYJ5	TY	TYJ4	TYJ3	TYJ2
TY	1	0	0	AFN	SM	5	26	1	0.3396265	0.7092806	1	0	0	1	4	AFN	JT	3	ZB+I	TY	HR	DT	SM	YO+I	BQ+I	TYJ1	TYJ2	TYJ3	TYJ4	TYJ5
TY	1	0	1	AFB	BQ+I	6	22	1	0.2624267	0.5480555	1	0	0	1	3	AFN	JT	3	DT	ZB+I	TYJ4	YO+I	TYJ3	BQ+I	TYJ1	HR	TYJ5	TY	SM	TYJ2
TY	1	1	0	AM	TY	4	32	1	0.4788324	1	1	0	0	1	5	AFN	HR	5	TYJ3	SM	TYJ1	TYJ2	DT	JT	YO+I	BQ+I	TYJ5	ZB+I	TY	TYJ4
TY	1	0	0	AFN	SM	4	41	1	0.3396265	0.7092806	1	0	0	1	4	AFN	JT	6	YO+I	TYJ5	HR	ZB+I	DT	TYJ1	BQ+I	SM	TYJ4	TYJ3	TYJ2	TY
TY	1	0	0	AFN	JT	5	43	1	0.2881232	0.6017203	1	0	0	0	0	AFN	JT	3	YO+I	TY	HR	ZB+I	DT	TYJ5	BQ+I	SM	TYJ3	TYJ1	TYJ2	TYJ4
TY	1	0	0	AFN	HR	6	22	1	0.3093021	0.6459506	1	0	0	1	3	AFN	SM	3	HR	JT	ZB+I	TY	DT	TYJ3	BQ+I	TYJ1	YO+I	TYJ5	TYJ4	TYJ2
TY	1	0	1	AFB	ZB+I	4	26	1	0.265225	0.5538994	1	0	0	1	4	AFN	DT	5	JT	ZB+I	TYJ4	YO+I	TYJ3	BQ+I	TYJ1	HR	TYJ5	TY	SM	TYJ2
TY	1	1	0	AM	TY	3	29	1	0.4788324	1	1	0	1	1	4	AFB	YO+I	6	BQ+I	TY	JT	TYJ1	ZB+I	TYJ4	SM	TYJ2	HR	TYJ5	TYJ3	DT
TY	1	0	1	AFB	YO+I	5	38	1	0.2924158	0.6106851	1	0	0	1	2	AFN	DT	5	TYJ4	HR	YO+I	TYJ1	BQ+I	TYJ2	ZB+I	SM	TYJ3	JT	TYJ5	TY
TY	1	0	1	AFB	ZB+I	6	55	1	0.265225	0.5538994	1	1	0	1	5	AM	TY	3	DT	YO+I	HR	TYJ3	SM	TYJ1	JT	TYJ4	BQ+I	ZB+I	TYJ5	TYJ2
TY	1	0	0	AFN	HR	4	20	1	0.3093021	0.6459506	1	0	0	1	4	AFN	JT	5	TYJ2	DT	SM	YO+I	TYJ5	BQ+I	TYJ4	HR	TYJ1	TY	ZB+I	TYJ3
TY	1	0	0	AFN	DT	5	29	1	0.3062592	0.6395959	1	0	0	1	4	AFN	HR	5	TYJ3	SM	TYJ1	TYJ2	DT	JT	YO+I	BQ+I	TYJ5	ZB+I	TY	TYJ4
TY	1	0	1	AFB	ZB+I	5	20	1	0.265225	0.5538994	1	0	1	1	3	AFB	BQ+I	3	TY	YO+I	TYJ2	TYJ4	ZB+I	TYJ3	SM	JT	HR	TYJ5	TYJ1	DT
TY	1	0	1	AFB	BQ+I	4	36	1	0.2624267	0.5480555	1	1	0	1	5	AM	TY	4	DT	YO+I	HR	TYJ2	SM	TYJ5	JT	TYJ4	BQ+I	ZB+I	TYJ3	TYJ1
TY	1	1	0	AM	TY	4	28	1	0.4788324	1	1	0	1	1	3	AFB	YO+I	5	TY	ZB+I	DT	TYJ1	TYJ5	HR	TYJ4	BQ+I	TYJ3	SM	TYJ2	JT
TY	1	0	1	AFB	YO+I	4	16	1	0.2924158	0.6106851	1	0	0	0	2	AFN	DT	5	JT	ZB+I	TYJ4	YO+I	TYJ3	BQ+I	TYJ1	HR	TYJ5	TY	SM	TYJ2
TY	1	0	0	AFN	HR	4	17	1	0.3093021	0.6459506	1	0	0	1	4	AFN	JT	4	TYJ2	DT	SM	YO+I	TYJ5	BQ+I	TYJ4	HR	TYJ1	TY	ZB+I	TYJ3
TY	1	0	0	AFN	JT	6	20	1	0.2881232	0.6017203	1	0	0	1	4	AFN	HR	3	TYJ4	DT	YO+I	TYJ1	BQ+I	TYJ2	ZB+I	SM	TYJ3	JT	TYJ5	TY
TY	1	0	1	AFB	BQ+I	5	38	1	0.2624267	0.5480555	1	0	0	1	3	AFN	SM	5	HR	JT	ZB+I	TY	DT	TYJ3	BQ+I	TYJ1	YO+I	TYJ5	TYJ4	TYJ2
TY	1	0	1	AFB	YO+I	6	24	1	0.2924158	0.6106851	1	1	0	1	5	AM	TY	6	BQ+I	YO+I	TYJ2	TYJ4	ZB+I	TYJ3	SM	JT	HR	TYJ5	TYJ1	DT
TY	1	0	1	AFB	ZB+I	6	36	1	0.265225	0.5538994	1	0	1	1	4	AFB	ZB+I	3	SM	DT	HR	TYJ1	YO+I	TYJ3	BQ+I	JT	TYJ4	TY	TYJ2	TYJ5
TY	1	0	1	AFB	ZB+I	4	23	1	0.265225	0.5538994	1	0	0	1	4	AFN	SM	3	HR	JT	ZB+I	YO+I	DT	TYJ1	BQ+I	TYJ5	TY	TYJ4	TYJ3	TYJ2
TY	1	0	0	AFN	SM	5	55	1	0.3396265	0.7092806	1	0	0	1	4	AFN	JT	6	YO+I	TY	HR	ZB+I	DT	TYJ5	BQ+I	SM	TYJ3	TYJ1	TYJ2	TYJ4
TY	1	0	0	AFN	SM	4	34	1	0.3396265	0.7092806	1	0	0	1	4	AFN	SM	3	HR	JT	ZB+I	YO+I	DT	TYJ1	BQ+I	TYJ5	TY	TYJ4	TYJ3	TYJ2
TY	1	0	0	AFN	HR	4	22	1	0.3093021	0.6459506	1	1	0	1	3	AM	TY	4	BQ+I	YO+I	TYJ2	TYJ4	ZB+I	TYJ3	SM	JT	HR	TYJ5	TYJ1	DT
TY	1	0	1	AFB	BQ+I	5	20	1	0.2624267	0.5480555	1	0	1	1	3	AFB	BQ+I	5	TY	YO+I	TYJ2	TYJ4	ZB+I	TYJ3	SM	JT	HR	TYJ5	TYJ1	DT
TY	1	0	1	AFB	BQ+I	5	17	1	0.2624267	0.5480555	1	0	0	1	5	AFN	JT	5	YO+I	TYJ5	HR	ZB+I	DT	TYJ1	BQ+I	SM	TYJ4	TYJ3	TYJ2	TY
TY	1	0	0	AFN	JT	4	24	1	0.2881232	0.6017203	1	0	0	1	3	AFN	JT	3	TYJ2	TYJ3	TY	SM	TYJ1	YO+I	BQ+I	TYJ5	ZB+I	TYJ4	HR	DT
TY	1	0	0	AFN	HR	6	22	1	0.3093021	0.6459506	1	1	0	1	4	AM	TY	5	DT	YO+I	HR	TYJ2	SM	TYJ5	JT	TYJ4	BQ+I	ZB+I	TYJ3	TYJ1
TY	1	0	0	AFN	JT	5	28	1	0.2881232	0.6017203	1	0	0	1	3	AFN	SM	5	HR	JT	ZB+I	TY	DT	TYJ3	BQ+I	TYJ1	YO+I	TYJ5	TYJ4	TYJ2
TY	1	0	0	AFN	DT	5	36	1	0.3062592	0.6395959	1	0	1	1	4	AFB	BQ+I	3	HR	SM	TYJ2	YO+I	JT	TYJ1	ZB+I	TYJ5	DT	TYJ4	TY	TYJ3
TY	1	1	0	AM	TY	4	38	1	0.4788324	1	1	0	0	1	4	AFN	JT	5	HR	TY	TYJ3	YO+I	BQ+I	TYJ1	ZB+I	TYJ2	DT	TYJ4	SM	TYJ5
TY	1	0	1	AFB	YO+I	5	28	1	0.2924158	0.6106851	1	0	1	1	5	AFB	BQ+I	5	HR	JT	ZB+I	YO+I	DT	TYJ1	SM	TYJ5	TY	TYJ4	TYJ3	TYJ2
TY	1	0	0	AFN	JT	5	29	1	0.2881232	0.6017203	1	0	0	0	1	AFN	DT	3	JT	ZB+I	TYJ4	YO+I	TYJ3	BQ+I	TYJ1	HR	TYJ5	TY	SM	TYJ2
GG	1	0	1	AFB	MP+I	2	12	0	0.4274274	0.6974639
GG	2	0	0	J	GGJ2	2	8	0	0.256408	0.4183993
GG	1	0	1	AFB	MJ+I	1	15	0	0.4453059	0.7266376
GG	1	0	1	AFB	MJ+I	2	7	0	0.4453059	0.7266376
GG	1	0	1	AFB	MJ+I	3	11	0	0.4453059	0.7266376
GG	1	1	0	AM	GG	0	6	0	0.6128308	1
GG	1	1	0	AM	GG	2	10	0	0.6128308	1
GG	2	0	0	J	GGJ1	0	5	0	0.2044922	0.3336845
GG	1	0	1	AFB	MP+I	3	17	0	0.4274274	0.6974639
GG	2	0	0	J	GGJ1	0	6	0	0.2044922	0.3336845
GG	1	0	1	AFB	MP+I	1	9	0	0.4274274	0.6974639
GG	1	0	1	AFB	MJ+I	0	6	0	0.4453059	0.7266376
GG	1	1	0	AM	GG	0	7	0	0.6128308	1
GG	2	0	0	J	GGJ2	0	5	0	0.256408	0.4183993
GG	1	0	1	AFB	MJ+I	0	9	0	0.4453059	0.7266376
GG	1	0	1	AFB	MB+I	2	6	0	0.3686255	0.6015126
GG	1	0	1	AFB	MJ+I	2	7	0	0.4453059	0.7266376
GG	1	0	1	AFB	MB+I	2	12	0	0.3686255	0.6015126
GG	2	0	0	J	GGJ2	1	14	0	0.256408	0.4183993
GG	1	0	1	AFB	MJ+I	1	5	0	0.4453059	0.7266376
GG	1	0	1	AFB	MJ+I	0	9	0	0.4453059	0.7266376
GG	1	1	0	AM	GG	1	14	0	0.6128308	1
GG	2	0	0	J	GGJ2	1	10	0	0.256408	0.4183993
GG	1	0	1	AFB	MB+I	1	9	0	0.3686255	0.6015126
GG	1	0	1	AFB	MB+I	2	9	0	0.3686255	0.6015126
GG	1	0	1	AFB	MB+I	2	6	0	0.3686255	0.6015126
GG	1	0	1	AFB	MP+I	0	9	0	0.4274274	0.6974639
GG	1	1	0	AM	GG	1	13	0	0.6128308	1
GG	1	0	1	AFB	MB+I	1	11	0	0.3686255	0.6015126
GG	2	0	0	J	GGJ2	1	5	0	0.256408	0.4183993
GG	2	0	0	J	GGJ1	1	10	0	0.2044922	0.3336845
GG	2	0	0	J	GGJ1	0	6	0	0.2044922	0.3336845
GG	1	0	1	AFB	MP+I	1	11	0	0.4274274	0.6974639
GG	2	0	0	J	GGJ2	0	7	0	0.256408	0.4183993
GG	1	0	1	AFB	MJ+I	0	8	0	0.4453059	0.7266376
GG	1	1	0	AM	GG	1	9	0	0.6128308	1
GG	1	1	0	AM	GG	1	8	0	0.6128308	1
GG	2	0	0	J	GGJ1	0	7	0	0.2044922	0.3336845
GG	1	1	0	AM	GG	1	12	0	0.6128308	1
GG	1	0	1	AFB	MJ+I	1	11	0	0.4453059	0.7266376
GG	1	0	1	AFB	MP+I	2	6	0	0.4274274	0.6974639
GG	1	0	1	AFB	MB+I	3	12	0	0.3686255	0.6015126
GG	1	0	1	AFB	MP+I	0	9	0	0.4274274	0.6974639
DG	2	0	0	J	DGJ3	3	8	0	0.2487658	0.4920592
DG	2	0	0	J	DGJ3	2	14	0	0.2487658	0.4920592
DG	2	0	0	J	DGJ2	2	12	0	0.221865	0.4388493
DG	2	1	0	J	DGJ1	1	15	0	0.2417615	0.4782046
DG	3	1	0	SA	DGSA2	0	8	0	0.1807076	0.3574398
DG	2	1	0	J	DGJ1	2	9	0	0.2417615	0.4782046
DG	2	0	0	J	DGJ3	4	15	0	0.2487658	0.4920592
DG	1	0	1	AFB	ZM+I	4	20	0	0.3874993	0.7664743
DG	2	0	0	J	DGJ2	3	18	0	0.221865	0.4388493
DG	2	0	0	J	DGJ3	1	7	0	0.2487658	0.4920592
DG	3	1	0	SA	DGSA1	4	17	0	0.1740789	0.3443283
DG	2	1	0	J	DGJ1	1	9	0	0.2417615	0.4782046
DG	2	0	0	J	DGJ3	0	6	0	0.2487658	0.4920592
DG	1	1	0	AM	DG	0	9	0	0.5055608	1
DG	2	0	0	J	DGJ3	4	18	0	0.2487658	0.4920592
DG	1	1	0	AM	DG	0	9	0	0.5055608	1
DG	1	1	0	AM	DG	1	13	0	0.5055608	1
DG	1	0	1	AFB	HN+I	1	11	0	0.3727286	0.7372577
DG	2	0	0	J	DGJ2	3	16	0	0.221865	0.4388493
DG	1	0	1	AFB	ZM+I	1	6	0	0.3874993	0.7664743
DG	1	0	1	AFB	CHM+I	2	10	0	0.3416494	0.675783
DG	1	0	1	AFB	CHM+I	3	17	0	0.3416494	0.675783
DG	2	0	0	J	DGJ2	1	11	0	0.221865	0.4388493
DG	2	1	0	J	DGJ1	3	15	0	0.2417615	0.4782046
DG	2	0	0	J	DGJ2	4	9	0	0.221865	0.4388493
DG	3	1	0	SA	DGSA1	0	5	0	0.1740789	0.3443283
DG	2	0	0	J	DGJ3	3	18	0	0.2487658	0.4920592
DG	1	0	0	AFN	HEM	1	14	0	0.3257082	0.6442512
DG	1	0	1	AFB	CHM+I	4	14	0	0.3416494	0.675783
DG	1	0	1	AFB	CHM+I	4	12	0	0.3416494	0.675783
DG	1	0	1	AFB	CHM+I	1	12	0	0.3416494	0.675783
DG	2	0	0	J	DGJ3	0	10	0	0.2487658	0.4920592
DG	2	1	0	J	DGJ1	1	13	0	0.2417615	0.4782046
DG	1	1	0	AM	DG	1	9	0	0.5055608	1
DG	1	0	0	AFN	HEM	1	20	0	0.3257082	0.6442512
DG	3	1	0	SA	DGSA2	3	19	0	0.1807076	0.3574398
DG	3	1	0	SA	DGSA2	3	20	0	0.1807076	0.3574398
DG	1	0	1	AFB	HN+I	2	16	0	0.3727286	0.7372577
DG	1	1	0	AM	DG	2	13	0	0.5055608	1
DG	1	0	1	AFB	ZM+I	1	18	0	0.3874993	0.7664743
DG	1	0	0	AFN	HEM	0	10	0	0.3257082	0.6442512
DG	1	1	0	AM	DG	1	14	0	0.5055608	1
DG	1	1	0	AM	DG	4	9	0	0.5055608	1
DG	1	0	0	AFN	HEM	1	17	0	0.3257082	0.6442512
DG	1	1	0	AM	DG	3	17	0	0.5055608	1
DG	3	1	0	SA	DGSA1	2	12	0	0.1740789	0.3443283
DG	1	0	1	AFB	HN+I	0	12	0	0.3727286	0.7372577
DG	1	0	1	AFB	HN+I	2	20	0	0.3727286	0.7372577
DG	3	1	0	SA	DGSA2	2	8	0	0.1807076	0.3574398
DG	1	0	0	AFN	HEM	1	12	0	0.3257082	0.6442512
DG	1	0	1	AFB	HN+I	1	12	0	0.3727286	0.7372577
DG	3	1	0	SA	DGSA2	2	17	0	0.1807076	0.3574398
DG	1	0	0	AFN	HEM	2	9	0	0.3257082	0.6442512
DG	1	0	0	AFN	HEM	0	12	0	0.3257082	0.6442512
DG	2	0	0	J	DGJ3	0	20	0	0.2487658	0.4920592
DG	1	0	1	AFB	HN+I	2	19	0	0.3727286	0.7372577
DG	2	1	0	J	DGJ1	1	20	0	0.2417615	0.4782046
DG	1	0	0	AFN	HEM	0	8	0	0.3257082	0.6442512
DG	3	1	0	SA	DGSA1	2	12	0	0.1740789	0.3443283
DG	1	1	0	AM	DG	1	18	0	0.5055608	1
DG	1	0	1	AFB	ZM+I	3	8	0	0.3874993	0.7664743
DG	1	0	1	AFB	CHM+I	4	8	0	0.3416494	0.675783
DG	1	0	1	AFB	HN+I	1	9	0	0.3727286	0.7372577
DG	2	0	0	J	DGJ2	0	14	0	0.221865	0.4388493
DG	1	0	0	AFN	HEM	3	19	0	0.3257082	0.6442512
DG	1	0	1	AFB	CHM+I	0	11	0	0.3416494	0.675783
DG	3	1	0	SA	DGSA2	1	10	0	0.1807076	0.3574398
CH	1	0	0	AFN	YD	3	12	0	0.4468626	0.8586144
CH	1	0	1	AFB	DP+I	0	18	0	0.3793288	0.7288531
CH	1	0	0	AFN	YD	1	7	0	0.4468626	0.8586144
CH	3	1	0	SA	CHSA	3	15	0	0.1562437	0.3002111
CH	3	1	0	SA	CHSA	0	19	0	0.1562437	0.3002111
CH	1	0	1	AFB	HUM+I	3	12	0	0.3962444	0.7613552
CH	1	1	0	AM	CH	2	20	0	0.5204461	1
CH	1	0	0	AFN	YD	1	5	0	0.4468626	0.8586144
CH	1	0	1	AFB	DP+I	4	16	0	0.3793288	0.7288531
CH	1	1	0	AM	CH	1	9	0	0.5204461	1
CH	1	0	1	AFB	DP+I	0	6	0	0.3793288	0.7288531
CH	1	1	0	AM	CH	4	16	0	0.5204461	1
CH	1	0	1	AFB	HUM+I	2	12	0	0.3962444	0.7613552
CH	1	1	0	J	CHJ	1	5	0	0.1411079	0.2711286
CH	1	0	1	AFB	HUM+I	0	7	0	0.3962444	0.7613552
CH	3	1	0	SA	CHSA	3	19	0	0.1562437	0.3002111
CH	1	1	0	J	CHJ	2	11	0	0.1411079	0.2711286
CH	3	1	0	SA	CHSA	3	13	0	0.1562437	0.3002111
CH	1	0	1	AFB	DB+I	0	16	0	0.3996994	0.7679937
CH	1	0	0	AFN	YD	0	15	0	0.4468626	0.8586144
CH	1	0	1	AFB	HUM+I	4	17	0	0.3962444	0.7613552
CH	1	0	1	AFB	DB+I	2	11	0	0.3996994	0.7679937
CH	1	1	0	J	CHJ	1	18	0	0.1411079	0.2711286
CH	1	1	0	AM	CH	1	16	0	0.5204461	1
CH	1	0	1	AFB	DB+I	0	6	0	0.3996994	0.7679937
CH	3	1	0	SA	CHSA	0	9	0	0.1562437	0.3002111
CH	1	0	0	AFN	YD	4	18	0	0.4468626	0.8586144
CH	1	0	1	AFB	HUM+I	4	7	0	0.3962444	0.7613552
CH	1	1	0	AM	CH	2	12	0	0.5204461	1
CH	1	0	0	AFN	YD	4	18	0	0.4468626	0.8586144
CH	1	0	1	AFB	DB+I	0	12	0	0.3996994	0.7679937
CH	1	1	0	AM	CH	4	16	0	0.5204461	1
CH	1	0	1	AFB	HUM+I	0	16	0	0.3962444	0.7613552
CH	1	1	0	AM	CH	0	17	0	0.5204461	1
CH	3	1	0	SA	CHSA	2	7	0	0.1562437	0.3002111
CH	1	1	0	J	CHJ	1	7	0	0.1411079	0.2711286
CH	1	1	0	AM	CH	3	17	0	0.5204461	1
CH	1	0	1	AFB	HUM+I	0	6	0	0.3962444	0.7613552
CH	1	1	0	AM	CH	3	10	0	0.5204461	1
CH	1	0	0	AFN	YD	1	20	0	0.4468626	0.8586144
CH	1	1	0	AM	CH	2	20	0	0.5204461	1
CH	1	0	0	AFN	YD	2	13	0	0.4468626	0.8586144
CH	1	1	0	J	CHJ	1	17	0	0.1411079	0.2711286
CH	1	0	0	AFN	YD	3	18	0	0.4468626	0.8586144
CH	1	0	0	AFN	YD	3	14	0	0.4468626	0.8586144
CH	1	0	1	AFB	DB+I	1	10	0	0.3996994	0.7679937
CH	1	1	0	AM	CH	1	19	0	0.5204461	1
CH	1	0	1	AFB	DB+I	3	16	0	0.3996994	0.7679937
CH	1	0	1	AFB	DB+I	0	6	0	0.3996994	0.7679937
CH	1	0	1	AFB	HUM+I	1	11	0	0.3962444	0.7613552
CH	1	0	1	AFB	HUM+I	2	5	0	0.3962444	0.7613552
CH	1	1	0	AM	CH	2	10	0	0.5204461	1
CH	1	0	1	AFB	HUM+I	2	15	0	0.3962444	0.7613552
CH	1	1	0	J	CHJ	2	14	0	0.1411079	0.2711286
CH	1	0	1	AFB	DP+I	0	9	0	0.3793288	0.7288531
CH	1	1	0	AM	CH	4	14	0	0.5204461	1
CH	3	1	0	SA	CHSA	1	6	0	0.1562437	0.3002111
CH	3	1	0	SA	CHSA	3	11	0	0.1562437	0.3002111
CH	1	1	0	J	CHJ	0	10	0	0.1411079	0.2711286
CH	1	0	1	AFB	DB+I	1	9	0	0.3996994	0.7679937
CH	1	1	0	J	CHJ	0	7	0	0.1411079	0.2711286
CH	1	0	0	AFN	YD	0	5	0	0.4468626	0.8586144
CH	1	1	0	J	CHJ	3	11	0	0.1411079	0.2711286
CH	1	0	1	AFB	DP+I	1	11	0	0.3793288	0.7288531
CH	1	0	1	AFB	HUM+I	1	9	0	0.3962444	0.7613552
CH	1	0	1	AFB	HUM+I	3	8	0	0.3962444	0.7613552
CH	1	0	1	AFB	DP+I	1	15	0	0.3793288	0.7288531
CM	1	1	0	AM	CM	0	19	0	0.5308955	1
CM	1	0	1	AFB	BH+I	0	9	0	0.4479991	0.8438556
CM	1	0	1	AFB	BH+I	4	25	0	0.4479991	0.8438556
CM	1	0	1	AFB	BH+I	0	22	0	0.4479991	0.8438556
CM	1	1	0	AM	CM	4	16	0	0.5308955	1
CM	1	1	0	AM	CM	1	11	0	0.5308955	1
CM	1	0	0	AFN	XH	0	11	0	0.4429582	0.8343605
CM	1	1	0	AM	CM	1	8	0	0.5308955	1
CM	1	0	1	AFB	BH+I	0	13	0	0.4479991	0.8438556
CM	1	1	0	AM	CM	1	18	0	0.5308955	1
CM	1	1	0	AM	CM	2	18	0	0.5308955	1
CM	1	0	1	AFB	BH+I	0	16	0	0.4479991	0.8438556
CM	1	1	0	AM	CM	0	11	0	0.5308955	1
CM	1	0	1	AFB	HB+I	0	24	0	0.3961538	0.7461993
CM	1	0	0	AFN	XH	0	10	0	0.4429582	0.8343605
CM	1	0	1	AFB	BH+I	0	18	0	0.4479991	0.8438556
CM	1	0	0	AFN	XH	0	9	0	0.4429582	0.8343605
CM	1	0	1	AFB	HB+I	4	15	0	0.3961538	0.7461993
CM	1	1	0	AM	CM	0	24	0	0.5308955	1
CM	1	1	0	AM	CM	0	23	0	0.5308955	1
CM	1	0	0	AFN	XH	1	15	0	0.4429582	0.8343605
CM	1	1	0	AM	CM	1	25	0	0.5308955	1
CM	1	1	0	AM	CM	1	19	0	0.5308955	1
CM	1	1	0	AM	CM	0	25	0	0.5308955	1
CM	1	0	1	AFB	HB+I	0	23	0	0.3961538	0.7461993
CM	1	0	0	AFN	XH	0	9	0	0.4429582	0.8343605
CM	1	0	0	AFN	XH	3	24	0	0.4429582	0.8343605
CM	1	1	0	AM	CM	2	23	0	0.5308955	1
CM	1	0	0	AFN	XH	4	20	0	0.4429582	0.8343605
CM	1	0	1	AFB	BH+I	0	15	0	0.4479991	0.8438556
CM	1	0	1	AFB	HB+I	1	15	0	0.3961538	0.7461993
CM	1	0	1	AFB	HB+I	0	12	0	0.3961538	0.7461993
CM	1	0	1	AFB	BH+I	1	11	0	0.4479991	0.8438556
CM	1	0	1	AFB	BH+I	1	18	0	0.4479991	0.8438556
CM	1	1	0	AM	CM	3	20	0	0.5308955	1
CM	1	1	0	AM	CM	0	19	0	0.5308955	1
CM	1	1	0	AM	CM	1	8	0	0.5308955	1
CM	1	1	0	AM	CM	1	9	0	0.5308955	1
CM	1	0	1	AFB	BH+I	1	19	0	0.4479991	0.8438556
CM	1	0	0	AFN	DH	4	15	0	0.4053357	0.7634944
CM	1	1	0	AM	CM	1	22	0	0.5308955	1
CM	1	0	1	AFB	HB+I	0	23	0	0.3961538	0.7461993
CM	1	1	0	AM	CM	0	18	0	0.5308955	1
CM	1	1	0	AM	CM	3	8	0	0.5308955	1
CM	1	1	0	AM	CM	3	13	0	0.5308955	1
CM	1	1	0	AM	CM	0	13	0	0.5308955	1
CM	1	0	0	AFN	XH	2	16	0	0.4429582	0.8343605
CM	1	0	0	AFN	XH	2	19	0	0.4429582	0.8343605
CM	1	0	1	AFB	HB+I	1	13	0	0.3961538	0.7461993
CM	1	0	1	AFB	HB+I	4	22	0	0.3961538	0.7461993
CM	1	1	0	AM	CM	0	19	0	0.5308955	1
CM	1	1	0	AM	CM	2	13	0	0.5308955	1
CM	1	1	0	AM	CM	3	14	0	0.5308955	1
PT	1	0	1	AFB	HL+I	0	17	0	0.4162178	0.7078418
PT	2	0	0	J	PTJ1	1	11	0	0.1591598	0.2706755
PT	1	0	1	AFB	HL+I	0	16	0	0.4162178	0.7078418
PT	2	0	0	J	PTJ1	0	7	0	0.1591598	0.2706755
PT	1	0	1	AFB	HL+I	2	17	0	0.4162178	0.7078418
PT	3	1	0	SA	PTSA1	0	17	0	0.1687375	0.2869637
PT	1	1	0	AM	PT	0	17	0	0.5880097	1
PT	2	0	0	J	PTJ2	1	11	0	0.1784651	0.303507
PT	1	1	0	AM	PT	3	8	0	0.5880097	1
PT	1	0	0	AFN	WM	1	8	0	0.393316	0.6688938
PT	3	1	0	SA	PTSA1	0	14	0	0.1687375	0.2869637
PT	1	0	0	AFN	WM	3	20	0	0.393316	0.6688938
PT	2	0	0	J	PTJ1	1	18	0	0.1591598	0.2706755
PT	1	0	1	AFB	HL+I	3	11	0	0.4162178	0.7078418
PT	2	0	0	J	PTJ2	1	11	0	0.1784651	0.303507
PT	2	0	0	J	PTJ2	1	8	0	0.1784651	0.303507
PT	1	0	1	AFB	HL+I	0	14	0	0.4162178	0.7078418
PT	1	0	1	AFB	PJ+I	2	17	0	0.4665688	0.7934713
PT	3	1	0	SA	PTSA1	1	11	0	0.1687375	0.2869637
PT	1	0	1	AFB	HL+I	0	17	0	0.4162178	0.7078418
PT	3	1	0	SA	PTSA1	2	16	0	0.1687375	0.2869637
PT	3	1	0	SA	PTSA1	2	12	0	0.1687375	0.2869637
PT	1	0	0	AFN	WM	1	18	0	0.393316	0.6688938
PT	1	1	0	AM	PT	2	7	0	0.5880097	1
PT	3	1	0	SA	PTSA2	1	11	0	0.1515569	0.2577457
PT	3	1	0	SA	PTSA1	2	11	0	0.1687375	0.2869637
PT	2	0	0	J	PTJ2	0	13	0	0.1784651	0.303507
PT	2	0	0	J	PTJ1	0	17	0	0.1591598	0.2706755
PT	2	0	0	J	PTJ1	1	17	0	0.1591598	0.2706755
PT	3	1	0	SA	PTSA1	0	17	0	0.1687375	0.2869637
PT	3	1	0	SA	PTSA1	2	7	0	0.1687375	0.2869637
PT	1	0	1	AFB	PJ+I	0	8	0	0.4665688	0.7934713
PT	2	0	0	J	PTJ1	0	18	0	0.1591598	0.2706755
PT	1	0	0	AFN	WM	0	20	0	0.393316	0.6688938
PT	1	0	1	AFB	PJ+I	1	16	0	0.4665688	0.7934713
PT	1	1	0	AM	PT	0	15	0	0.5880097	1
PT	2	0	0	J	PTJ1	2	19	0	0.1591598	0.2706755
PT	3	1	0	SA	PTSA2	0	20	0	0.1515569	0.2577457
PT	3	1	0	SA	PTSA1	1	8	0	0.1687375	0.2869637
PT	3	1	0	SA	PTSA2	0	20	0	0.1515569	0.2577457
PT	3	1	0	SA	PTSA1	3	7	0	0.1687375	0.2869637
PT	1	0	1	AFB	HL+I	3	8	0	0.4162178	0.7078418
PT	2	0	0	J	PTJ2	1	12	0	0.1784651	0.303507
PT	1	0	0	AFN	WM	0	19	0	0.393316	0.6688938
PT	1	0	1	AFB	HL+I	0	10	0	0.4162178	0.7078418
PT	2	0	0	J	PTJ2	1	7	0	0.1784651	0.303507
PT	2	0	0	J	PTJ1	0	8	0	0.1591598	0.2706755
PT	1	0	1	AFB	HL+I	2	18	0	0.4162178	0.7078418
PT	1	0	0	AFN	WM	2	14	0	0.393316	0.6688938
PT	1	0	1	AFB	HL+I	2	11	0	0.4162178	0.7078418
PT	1	0	1	AFB	PJ+I	0	17	0	0.4665688	0.7934713
PT	2	0	0	J	PTJ2	0	17	0	0.1784651	0.303507
PT	3	1	0	SA	PTSA2	3	14	0	0.1515569	0.2577457
PT	2	0	0	J	PTJ2	1	20	0	0.1784651	0.303507
PT	2	0	0	J	PTJ2	2	17	0	0.1784651	0.303507
PT	2	0	0	J	PTJ1	2	8	0	0.1591598	0.2706755
PT	2	0	0	J	PTJ2	1	11	0	0.1784651	0.303507
PT	1	0	1	AFB	PJ+I	0	17	0	0.4665688	0.7934713
PT	1	0	1	AFB	PJ+I	1	13	0	0.4665688	0.7934713
PT	1	0	1	AFB	HL+I	0	12	0	0.4162178	0.7078418
PT	1	0	0	AFN	WM	0	12	0	0.393316	0.6688938
TY	1	0	0	AFN	HR	4	5	0	0.3093021	0.6459506
TY	1	1	0	AM	TY	2	14	0	0.4788324	1
TY	2	0	0	J	TYJ4	0	16	0	0.1466254	0.3062144
TY	1	0	1	AFB	YO+I	1	14	0	0.2924158	0.6106851
TY	2	0	0	J	TYJ4	0	7	0	0.1466254	0.3062144
TY	2	0	0	J	TYJ5	2	9	0	0.201691	0.4212141
TY	2	1	0	J	TYJ3	0	13	0	0.1747359	0.3649207
TY	1	0	0	AFN	JT	3	13	0	0.2881232	0.6017203
TY	1	0	0	AFN	SM	0	13	0	0.3396265	0.7092806
TY	2	0	0	J	TYJ2	0	15	0	0.1836221	0.3834787
TY	1	0	0	AFN	DT	1	17	0	0.3062592	0.6395959
TY	2	1	0	J	TYJ3	0	10	0	0.1747359	0.3649207
TY	2	0	0	J	TYJ5	0	7	0	0.201691	0.4212141
TY	1	1	0	AM	TY	0	7	0	0.4788324	1
TY	1	0	0	AFN	DT	1	5	0	0.3062592	0.6395959
TY	2	1	0	J	TYJ3	0	10	0	0.1747359	0.3649207
TY	1	0	0	AFN	DT	0	13	0	0.3062592	0.6395959
TY	1	1	0	AM	TY	3	6	0	0.4788324	1
TY	1	0	0	AFN	JT	1	7	0	0.2881232	0.6017203
TY	1	1	0	AM	TY	0	9	0	0.4788324	1
TY	1	0	0	AFN	SM	0	18	0	0.3396265	0.7092806
TY	1	0	0	AFN	DT	1	12	0	0.3062592	0.6395959
TY	2	0	0	J	TYJ5	0	15	0	0.201691	0.4212141
TY	2	0	0	J	TYJ2	1	11	0	0.1836221	0.3834787
TY	2	0	0	J	TYJ2	3	9	0	0.1836221	0.3834787
TY	1	0	1	AFB	YO+I	2	9	0	0.2924158	0.6106851
TY	1	0	1	AFB	BQ+I	2	13	0	0.2624267	0.5480555
TY	1	1	0	AM	TY	2	9	0	0.4788324	1
TY	2	0	0	J	TYJ5	2	16	0	0.201691	0.4212141
TY	2	1	0	J	TYJ1	2	5	0	0.1781819	0.3721174
TY	1	0	0	AFN	JT	2	17	0	0.2881232	0.6017203
TY	2	1	0	J	TYJ1	0	17	0	0.1781819	0.3721174
TY	1	0	0	AFN	DT	0	9	0	0.3062592	0.6395959
TY	1	0	0	AFN	DT	1	19	0	0.3062592	0.6395959
TY	1	0	1	AFB	ZB+I	0	5	0	0.265225	0.5538994
TY	1	0	0	AFN	SM	0	6	0	0.3396265	0.7092806
TY	2	1	0	J	TYJ3	3	18	0	0.1747359	0.3649207
TY	1	0	1	AFB	YO+I	3	16	0	0.2924158	0.6106851
TY	2	0	0	J	TYJ4	2	12	0	0.1466254	0.3062144
TY	2	0	0	J	TYJ2	1	17	0	0.1836221	0.3834787
TY	1	1	0	AM	TY	2	10	0	0.4788324	1
TY	1	1	0	AM	TY	0	15	0	0.4788324	1
TY	2	1	0	J	TYJ1	0	14	0	0.1781819	0.3721174
TY	1	0	0	AFN	SM	0	16	0	0.3396265	0.7092806
TY	2	1	0	J	TYJ1	0	17	0	0.1781819	0.3721174
TY	1	0	0	AFN	DT	3	19	0	0.3062592	0.6395959
TY	2	1	0	J	TYJ1	0	15	0	0.1781819	0.3721174
TY	1	0	1	AFB	ZB+I	1	7	0	0.265225	0.5538994
TY	1	0	0	AFN	SM	0	10	0	0.3396265	0.7092806
TY	2	0	0	J	TYJ4	0	8	0	0.1466254	0.3062144
TY	1	0	1	AFB	BQ+I	0	14	0	0.2624267	0.5480555
TY	1	0	0	AFN	JT	0	18	0	0.2881232	0.6017203
TY	2	0	0	J	TYJ2	3	15	0	0.1836221	0.3834787
TY	1	0	1	AFB	YO+I	2	16	0	0.2924158	0.6106851
TY	1	0	0	AFN	DT	2	6	0	0.3062592	0.6395959
TY	2	0	0	J	TYJ5	3	8	0	0.201691	0.4212141
TY	2	1	0	J	TYJ3	0	18	0	0.1747359	0.3649207
TY	2	0	0	J	TYJ5	0	9	0	0.201691	0.4212141
TY	1	0	0	AFN	DT	2	9	0	0.3062592	0.6395959
TY	1	0	0	AFN	DT	1	6	0	0.3062592	0.6395959
TY	1	0	1	AFB	YO+I	0	14	0	0.2924158	0.6106851
TY	1	0	0	AFN	HR	3	17	0	0.3093021	0.6459506
TY	1	0	1	AFB	ZB+I	0	5	0	0.265225	0.5538994
TY	1	0	0	AFN	JT	3	11	0	0.2881232	0.6017203
TY	1	0	1	AFB	BQ+I	1	14	0	0.2624267	0.5480555
TY	2	1	0	J	TYJ1	4	19	0	0.1781819	0.3721174
TY	1	0	0	AFN	JT	2	11	0	0.2881232	0.6017203
